# Supplementary material for: Interactions of Different Species of Phytophthora with Cacao Induce Genetic, Biochemical, and Morphological Plant Alterations
Source: Microorganisms. 2023 Apr 29;11(5):1172. doi: 10.3390/microorganisms11051172 (PMC10221226; doi:10.3390/microorganisms11051172)
Supplement: Supplementary file 1 [file microorganisms-11-01172-s001.zip]

Archive with 1 entries (1 files):
- microorganisms-2344436-supplementary_rev.xlsx
