# Supplementary material for: Interactions of Different Species of Phytophthora with Cacao Induce Genetic, Biochemical, and Morphological Plant Alterations
Source: Microorganisms. 2023 Apr 29;11(5):1172. doi: 10.3390/microorganisms11051172 (PMC10221226; doi:10.3390/microorganisms11051172)
Supplement: Supplementary file 1 [file microorganisms-11-01172-s001.zip › microorganisms-2344436-supplementary_rev.xlsx]

## Sheet: Table S1-List of genes
#	Gene	Product	Regulation	Phytophthora sp.	Tissue	Resistance in the studied variety T.cacao	Hours after infection	Metodology	References
1	Tc03v2_p024820	Endo-1,4-beta-glucanase	Up	P.megakarya	Leaf	³NS	48	Northern blot	Bailey et al., 2005 [23]
2	Tc09v2_g001450.1	WRKY family transcription factor	Up	P.megakarya	Leaf	³NS	48	Northern blot	Bailey et al., 2005 [23]
3	Tc09v2_p018080	Pathogenesis-related protein PR-9 (Apoplastic quiacol peroxidase)	Up	P.megakarya	Leaf	³NS	48	Northern blot	Bailey et al., 2005 [23]
4	Tc06v2_p000370	Pathogenesis-related protein PR-3 (Class VII chitinase precursor)	Down	P.megakarya	Leaf	³NS	48	Northern blot	Bailey et al., 2005 [23]
5	Tc01v2_p016980	Photosystem I 24 kDa protein	Down	P.megakarya	Leaf	³NS	48	Northern blot	Bailey et al., 2005 [23]
6	Tc08v2_p004420	Ornithine decarboxylase	Up	P.megakarya	Leaf	³NS	48	RT-qPCR	Bae et al., 2008 [59]
7	Tc02v2_p005950	Arginine descarboxylase	Up	P.megakarya	Leaf	³NS	24	RT-qPCR	Bae et al., 2008 [59]
8	Tc02v2_g027320	S-adenosilmetionina descarboxilase	Up	P.megakarya	Leaf	³NS	48	RT-qPCR	Bae et al., 2008 [59]
9	Tc06_t011480	NPR3	Knockout	P.capsici	Leaf	Resistant	72	Transient gene knockout/RT-qPCR	Shi et al., 2013 {b}
10	Tc07_g010980	Receptor-like protein kinase	Up	P.megakarya	Leaf	Resistant	2 e 4	Macroarray/RT-qPCR	Legavre et al., 2015 [36]
11	Tc01_g030410	ABC transporter C family member 4	Up	P.megakarya	Leaf	Resistant	2, 4, 8 e 24	Macroarray/RT-qPCR	Legavre et al., 2015 [36]
12	Tc10_g005880	Pathogenesis-related protein PR-6 (Glu S.griseus protease inhibitor)	Up	P.megakarya	Leaf	Resistant	³NS	Macroarray	Legavre et al., 2015 [36]
13	Tc10_g005840	Pathogenesis-related protein PR-6 (Glu S.griseus protease inhibitor)	Up	P.megakarya	Leaf	Resistant	8, 24, 48, 72 e 96	Macroarray/RT-qPCR	Legavre et al., 2015 [36]
14	Tc05_g025810	Disease resistance protein	Up	P.megakarya	Leaf	Resistant	³NS	Macroarray	Legavre et al., 2015 [36]
15	Tc06_g003330	Glycerol kinase	Up	P.megakarya	Leaf	Resistant	8, 24, 48 e 96	Macroarray/RT-qPCR	Legavre et al., 2015 [36]
16	Tc09_g013630	Heat shock 70 kDa protein	Up	P.megakarya	Leaf	Resistant	³NS	Macroarray	Legavre et al., 2015 [36]
17	Tc01_g000970	Sulfurtransferase	Up	P.megakarya	Leaf	Resistant	³NS	Macroarray	Legavre et al., 2015 [36]
18	Tc08_g004990	Catalase isozyme	Up	P.megakarya	Leaf	Resistant	³NS	Macroarray	Legavre et al., 2015 [36]
19	Tc00_g021310	IAA -amido synthetase	Up	P.megakarya	Leaf	Resistant	³NS	Macroarray	Legavre et al., 2015 [36]
20	Tc09_g030850	Universal stress protein (putative)	Up	P.megakarya	Leaf	Susceptible	48, 72, 96	Macroarray/RT-qPCR	Legavre et al., 2015 [36]
21	Tc04_g008860	Gibberellin-regulated protein 4	Up	P.megakarya	Leaf	Susceptible	8, 48, 72 e 96	Macroarray/RT-qPCR	Legavre et al., 2015 [36]
22	Tc02_g003890	Pathogenesis-related protein PR-3 (Chitinase 1)	Overexpressed	P.tropicalis	Leaf	Resistant	48	RT-qPCR	Fister et al., 2016 [50]
23	Tc02_g002410	Pathogenesis-related protein PR-1	Up	P.palmivora	Leaf	Resistant	72	Microarray/RT-qPCR	Fister et al., 2016 [49]
24	Tc00_g083950	Pathogenesis-related protein PR-2 (Glucan endo-1,3-beta-glucosidase)	Up	P.palmivora	Leaf	Resistant	72	Microarray	Fister et al., 2016 [49]
25	Tc02_g028070	Pathogenesis-related protein PR-2 (Glucan endo-1,3-beta-glucosidase 3)	Down	P.palmivora	Leaf	Resistant	72	Microarray	Fister et al., 2016 [49]
26	Tc04_g012520	Pathogenesis-related protein PR-2 (Glucan endo-1,3-beta-glucosidase 2)	Down	P.palmivora	Leaf	Resistant	72	Microarray	Fister et al., 2016 [49]
27	Tc04_g029300	Pathogenesis-related protein PR-2 (Glucan endo-1,3-beta-glucosidase, basic vacuolar isoform)	Up	P.palmivora	Leaf	Resistant	72	Microarray	Fister et al., 2016 [49]
28	Tc05_g016070	Pathogenesis-related protein PR-2 (Glucan endo-1,3-beta-glucosidase)	Up	P.palmivora	Leaf	Resistant	72	Microarray	Fister et al., 2016 [49]
29	Tc09_g024130	Pathogenesis-related protein PR-2 (Glucan endo-1,3-beta-glucosidase)	Up	P.palmivora	Leaf	Resistant	72	Microarray	Fister et al., 2016 [49]
30	Tc09_g031660	Pathogenesis-related protein PR-2 (Glucan endo-1,3-beta-glucosidase)	Up	P.palmivora	Leaf	Resistant	72	Microarray	Fister et al., 2016 [49]
31	Tc01_g000770	Pathogenesis-related protein PR-3 (Endochitinase)	Up	P.palmivora	Leaf	Resistant	72	Microarray/RT-qPCR	Fister et al., 2016 [49]
32	Tc01_g000800	Pathogenesis-related protein PR-3 (Chitinase 1)	Up	P.palmivora	Leaf	Resistant	72	Microarray	Fister et al., 2016 [49]
33	Tc01_g032950	Pathogenesis-related protein PR-3 (Chitinase 10)	Up	P.palmivora	Leaf	Resistant	72	Microarray	Fister et al., 2016 [49]
34	Tc02_g003890	Pathogenesis-related protein PR-3 (Endochitinase 1)	Up	P.palmivora	Leaf	Resistant	72	Microarray	Fister et al., 2016 [49]
35	Tc04_g018090	Pathogenesis-related protein PR-3 (Endochitinase EP3)	Up	P.palmivora	Leaf	Resistant	72	Microarray	Fister et al., 2016 [49]
36	Tc04_g018100	Pathogenesis-related protein PR-3 (Endochitinase EP3)	Up	P.palmivora	Leaf	Resistant	72	Microarray/RT-qPCR	Fister et al., 2016 [49]
37	Tc04_g018110	Pathogenesis-related protein PR-3 (Endochitinase EP3)	Up	P.palmivora	Leaf	Resistant	72	Microarray/RT-qPCR	Fister et al., 2016 [49]
38	Tc04_g018160	Pathogenesis-related protein PR-3 (Endochitinase EP3)	Up	P.palmivora	Leaf	Resistant	72	Microarray/RT-qPCR	Fister et al., 2016 [49]
39	Tc05_g027210	Pathogenesis-related protein PR-4B	Up	P.palmivora	Leaf	Resistant	72	Microarray/RT-qPCR	Fister et al., 2016 [49]
40	Tc05_g027220	Pathogenesis-related protein PR-4	Up	P.palmivora	Leaf	Resistant	72	Microarray/RT-qPCR	Fister et al., 2016 [49]
41	Tc05_g027320	Pathogenesis-related protein PR-4 (Pro-hevein)	Up	P.palmivora	Leaf	Resistant	72	Microarray/RT-qPCR	Fister et al., 2016 [49]
42	Tc00_g056070	Pathogenesis-related protein PR-5 (Thaumatin-like protein 1)	Up	P.palmivora	Leaf	Resistant	72	Microarray	Fister et al., 2016 [49]
43	Tc00_g060970	Pathogenesis-related protein PR-5 (Thaumatin-like protein)	Up	P.palmivora	Leaf	Resistant	72	Microarray	Fister et al., 2016 [49]
44	Tc03_g026990	Pathogenesis-related protein PR-5 (Thaumatin-like protein)	Up	P.palmivora	Leaf	Resistant	72	Microarray	Fister et al., 2016 [49]
45	Tc03_g027000	Pathogenesis-related protein PR-5 (Thaumatin-like protein)	Up	P.palmivora	Leaf	Resistant	72	Microarray	Fister et al., 2016 [49]
46	Tc03_g027010	Pathogenesis-related protein PR-5 (Thaumatin-like protein)	Up	P.palmivora	Leaf	Resistant	72	Microarray	Fister et al., 2016 [49]
47	Tc03_g027030	Pathogenesis-related protein PR-5 (Osmotin-like protein OSM34)	Up	P.palmivora	Leaf	Resistant	72	Microarray	Fister et al., 2016 [49]
48	Tc05_g022770	Pathogenesis-related protein PR-6 (Inhibitor of trypsin and hageman factor)	Up	P.palmivora	Leaf	Resistant	72	Microarray	Fister et al., 2016 [49]
49	Tc10_g005840	Pathogenesis-related protein PR-6 (Glu S.griseus protease inhibitor)	Up	P.palmivora	Leaf	Resistant	72	Microarray	Fister et al., 2016 [49]
50	Tc10_g005870	Pathogenesis-related protein PR-6 (Glu S.griseus protease inhibitor)	Up	P.palmivora	Leaf	Resistant	72	Microarray	Fister et al., 2016 [49]
51	Tc10_g005890	Pathogenesis-related protein PR-6 (Glu S.griseus protease inhibitor)	Up	P.palmivora	Leaf	Resistant	72	Microarray	Fister et al., 2016 [49]
52	Tc10_g005920	Pathogenesis-related protein PR-6 (Glu S.griseus protease inhibitor)	Up	P.palmivora	Leaf	Resistant	72	Microarray	Fister et al., 2016 [49]
53	Tc00_g032610	Pathogenesis-related protein PR-7 ( Subtilisin-like protease SBT5.3)	Down	P.palmivora	Leaf	Resistant	72	Microarray	Fister et al., 2016 [49]
54	Tc01_g037020	Pathogenesis-related protein PR-7 (Subtilisin-like protease SBT1.1)	Up	P.palmivora	Leaf	Resistant	72	Microarray	Fister et al., 2016 [49]
55	Tc03_g022580	Pathogenesis-related protein PR-7 (Subtilisin-like protease SBT3.6)	Up	P.palmivora	Leaf	Resistant	72	Microarray	Fister et al., 2016 [49]
56	Tc06_g000810	Pathogenesis-related protein PR-7 (Subtilisin-like protease SBT2.2)	Down	P.palmivora	Leaf	Resistant	72	Microarray	Fister et al., 2016 [49]
57	Tc08_g000230	Pathogenesis-related protein PR-7 (Putative Subtilisin-like protease SBT1.7)	Down	P.palmivora	Leaf	Resistant	72	Microarray	Fister et al., 2016 [49]
58	Tc01_g035050	Pathogenesis-related protein PR-8 (Acidic endochitinase)	Up	P.palmivora	Leaf	Resistant	72	Microarray	Fister et al., 2016 [49]
59	Tc03_g017760	Pathogenesis-related protein PR-8 (Hevamine-A)	Up	P.palmivora	Leaf	Resistant	72	Microarray	Fister et al., 2016 [49]
60	Tc00_g014230	Pathogenesis-related protein PR-9 (Peroxidase 15)	Up	P.palmivora	Leaf	Resistant	72	Microarray	Fister et al., 2016 [49]
61	Tc00_g045400	Pathogenesis-related protein PR-9 (Peroxidase 15)	Up	P.palmivora	Leaf	Resistant	72	Microarray	Fister et al., 2016 [49]
62	Tc00_g045460	Pathogenesis-related protein PR-9 (Putative Peroxidase 15)	Up	P.palmivora	Leaf	Resistant	72	Microarray	Fister et al., 2016 [49]
63	Tc00_g045610	Pathogenesis-related protein PR-9 (Cationic peroxidase 1)	Up	P.palmivora	Leaf	Resistant	72	Microarray	Fister et al., 2016 [49]
64	Tc00_g045630	Pathogenesis-related protein PR-9 (Lignin-forming anionic peroxidase)	Up	P.palmivora	Leaf	Resistant	72	Microarray	Fister et al., 2016 [49]
65	Tc01_g004590	Pathogenesis-related protein PR-9 (Peroxidase 10)	Up	P.palmivora	Leaf	Resistant	72	Microarray	Fister et al., 2016 [49]
66	Tc02_g012020	Pathogenesis-related protein PR-9 (Peroxidase N1)	Up	P.palmivora	Leaf	Resistant	72	Microarray	Fister et al., 2016 [49]
67	Tc05_g006120	Pathogenesis-related protein PR-9 (Peroxidase 21)	Up	P.palmivora	Leaf	Resistant	72	Microarray	Fister et al., 2016 [49]
68	Tc05_g031640	Pathogenesis-related protein PR-9 (Peroxidase 5)	Up	P.palmivora	Leaf	Resistant	72	Microarray	Fister et al., 2016 [49]
69	Tc06_g014950	Pathogenesis-related protein PR-9	Down	P.palmivora	Leaf	Resistant	72	Microarray	Fister et al., 2016 [49]
70	Tc08_g013300	Pathogenesis-related protein PR-9 (Peroxidase 12)	Up	P.palmivora	Leaf	Resistant	72	Microarray	Fister et al., 2016 [49]
71	Tc09_g034930	Pathogenesis-related protein PR-9 (Peroxidase 4)	Up	P.palmivora	Leaf	Resistant	72	Microarray	Fister et al., 2016 [49]
72	Tc10_g015970	Pathogenesis-related protein PR-9 (Peroxidase 4)	Up	P.palmivora	Leaf	Resistant	72	Microarray	Fister et al., 2016 [49]
73	Tc00_g031750	Pathogenesis-related protein PR-10 (Major allergen Pru ar 1)	Up	P.palmivora	Leaf	Resistant	72	Microarray	Fister et al., 2016 [49]
74	Tc01_g031100	Pathogenesis-related protein PR-10 (STH-2)	Up	P.palmivora	Leaf	Resistant	72	Microarray/RT-Qpcr	Fister et al., 2016 [49]
75	Tc04_g028740	Pathogenesis-related protein PR-10 ( BI1-like protein)	Up	P.palmivora	Leaf	Resistant	72	Microarray	Fister et al., 2016 [49]
76	Tc04_g028750	Pathogenesis-related protein PR-10 (Putative Major allergen Pru av 1)	Up	P.palmivora	Leaf	Resistant	72	Microarray	Fister et al., 2016 [49]
77	Tc04_g028780	Pathogenesis-related protein PR-10 (Major allergen Pru ar 1)	Up	P.palmivora	Leaf	Resistant	72	Microarray/RT-qPCR	Fister et al., 2016 [49]
78	Tc04_g028860	Pathogenesis-related protein PR-10 (Major allergen Pru ar 1)	Up	P.palmivora	Leaf	Resistant	72	Microarray/RT-qPCR	Fister et al., 2016 [49]
79	Tc04_g028900	Pathogenesis-related protein PR-10 ( Major allergen Pru ar 1)	Up	P.palmivora	Leaf	Resistant	72	Microarray	Fister et al., 2016 [49]
80	Tc10_g014440	Pathogenesis-related protein PR-10 (Major allergen Pru ar 1)	Up	P.palmivora	Leaf	Resistant	72	Microarray	Fister et al., 2016 [49]
81	Tc09_g001640	Pathogenesis-related protein PR-11 (Glycosyl hydrolase family protein with chitinase insertion domain)	Up	P.palmivora	Leaf	Resistant	72	Microarray	Fister et al., 2016 [49]
82	Tc09_g003110	Pathogenesis-related protein PR-11 (Glycosyl hydrolase family protein with chitinase insertion domain)	Up	P.palmivora	Leaf	Resistant	72	Microarray	Fister et al., 2016 [49]
83	Tc09_g003140	Pathogenesis-related protein PR-11	Up	P.palmivora	Leaf	Resistant	72	Microarray	Fister et al., 2016 [49]
84	Tc09_g035150	Pathogenesis-related protein PR-14 (Non-specific lipid-transfer protein)	Up	P.palmivora	Leaf	Resistant	72	Microarray	Fister et al., 2016 [49]
85	Tc09_g035160	Pathogenesis-related protein PR-14 (Non-specific lipid-transfer protein)	Up	P.palmivora	Leaf	Resistant	72	Microarray	Fister et al., 2016 [49]
86	Tc03_g009350	Pathogenesis-related protein PR-16 (Succinate dehydrogenase subunit 5, mitochondrial)	Up	P.palmivora	Leaf	Resistant	72	Microarray	Fister et al., 2016 [49]
87	Tc05_g009390	Pathogenesis-related protein PR-16 (pentatricopeptide repeat-containing protein At3g23330)	Down	P.palmivora	Leaf	Resistant	72	Microarray	Fister et al., 2016 [49]
88	Tc05_g025410	Pathogenesis-related protein PR-16 (Germin-like protein subfamily 1 member 13)	Up	P.palmivora	Leaf	Resistant	72	Microarray	Fister et al., 2016 [49]
89	Tc05_g025420	Pathogenesis-related protein PR-16 (Germin-like protein subfamily 1 member 13)	Up	P.palmivora	Leaf	Resistant	72	Microarray	Fister et al., 2016 [49]
90	Tc05_g025440	Pathogenesis-related protein PR-16 (Germin-like protein subfamily 1 member 18)	Up	P.palmivora	Leaf	Resistant	72	Microarray	Fister et al., 2016 [49]
91	Tc05_g025450	Pathogenesis-related protein PR-16 (Germin-like protein subfamily 1 member 13)	Up	P.palmivora	Leaf	Resistant	72	Microarray	Fister et al., 2016 [49]
92	Tc05_g025480	Pathogenesis-related protein PR-16 (Germin-like protein subfamily 1 member 17)	Up	P.palmivora	Leaf	Resistant	72	Microarray	Fister et al., 2016 [49]
93	Tc05_g025520	Pathogenesis-related protein PR-16 (Germin-like protein subfamily 1 member 18)	Up	P.palmivora	Leaf	Resistant	72	Microarray	Fister et al., 2016 [49]
94	Tc02_g009590	Pathogenesis-related protein PR-17 (Plant basic secretory protein (BSP) family protein)	Up	P.palmivora	Leaf	Resistant	72	Microarray	Fister et al., 2016 [49]
95	Tc02_g009600	Pathogenesis-related protein PR-17 (Plant basic secretory protein (BSP) family protein)	Up	P.palmivora	Leaf	Resistant	72	Microarray	Fister et al., 2016 [49]
96	Tc02_g009610	Pathogenesis-related protein PR-17 (Plant basic secretory protein (BSP) family protein)	Up	P.palmivora	Leaf	Resistant	72	Microarray	Fister et al., 2016 [49]
97	Tc05_g027210	Pathogenesis-related protein PR-4B	Up, Up, Up	Ppal/Pmeg	Leaf/Pod	Susceptible	24, 48 e 72	RNA-Seq/RT-qPCR	Ali et al., 2017* [37]
98	Tc01_g037920	Pectinesterase 2	Up, Up, Up	Ppal/Pmeg	Leaf/Pod	Susceptible	24, 48 e 72	RNA-Seq/RT-qPCR	Ali et al., 2017* [37]
99	Tc03_g013800	Galactinol--sucrose galactosyltransferase 2 (probable)	Up, Up, Up	Ppal/Pmeg	Leaf/Pod	Susceptible	24, 48 e 72	RNA-Seq/RT-qPCR	Ali et al., 2017* [37]
100	Tc01_g022950	Alcohol dehydrogenase 2	¹Var, Up, Up	Ppal/Pmeg	Leaf/Pod	Susceptible	24, 48 e 72	RNA-Seq/RT-qPCR	Ali et al., 2017* [37]
101	Tc03_g028030	WRKY transcription factor 22 (putative)	Up, Up, Up	Ppal/Pmeg	Leaf/Pod	Susceptible	24, 48 e 72	RNA-Seq/RT-qPCR	Ali et al., 2017* [37]
102	Tc04_g000470	Pathogenesis-related protein PR-9 (Peroxidase superfamily protein isoform 1)	Up, Up, Up	Ppal/Pmeg	Leaf/Pod	Susceptible	24, 48 e 72	RNA-Seq/RT-qPCR	Ali et al., 2017* [37]
103	Tc02_g005370	Disease resistance response protein 206 (putative)	¹Var, Up, Up	Ppal/Pmeg	Leaf/Pod	Susceptible	24, 48 e 72	RNA-Seq/RT-qPCR	Ali et al., 2017* [37]
104	Tc05_g027220	Pathogenesis-related protein P2	Down, Down, Down	Ppal/Pmeg	Leaf/Pod	Susceptible	24, 48 e 72	RNA-Seq/RT-qPCR	Ali et al., 2017* [37]
105	Tc00_g052730	Pathogen-related protein	Up, Up, Up	Ppal/Pmeg	Leaf/Pod	Susceptible	24, 48 e 72	RNA-Seq/RT-qPCR	Ali et al., 2017* [37]
106	Tc03_g025790	Flavonoid 3',5'-hydroxylase 1 (putative)	Up, Up, Up	Ppal/Pmeg	Leaf/Pod	Susceptible	24, 48 e 72	RNA-Seq/RT-qPCR	Ali et al., 2017* [37]
107	Tc09_g011060	Glyoxalase domain-containing protein 5 (putative)	Up, Up, Up	Ppal/Pmeg	Leaf/Pod	Susceptible	24, 48 e 72	RNA-Seq/RT-qPCR	Ali et al., 2017* [37]
108	Tc03_g029480	Hypothetical protein	¹Var, Up, Up	Ppal/Pmeg	Leaf/Pod	Susceptible	24, 48 e 72	RNA-Seq/RT-qPCR	Ali et al., 2017* [37]
109	Tc01_g032950	Pathogenesis-related protein PR-3 (Chitinase 10)	Up, Up, Up	Ppal/Pmeg	Leaf/Pod	Susceptible	24, 48 e 72	RNA-Seq/RT-qPCR	Ali et al., 2017* [37]
110	Tc09_g006170	Pectinesterase 3	Up, Up, Up	Ppal/Pmeg	Leaf/Pod	Susceptible	24, 48 e 72	RNA-Seq/RT-qPCR	Ali et al., 2017* [37]
111	Tc01_g030070	Glutathione S-transferase GSTF1 (probable)	¹Var, Down, Down	Ppal/Pmeg	Leaf/Pod	Susceptible	24, 48 e 72	RNA-Seq/RT-qPCR	Ali et al., 2017* [37]
112	Tc02_g005190	Pathogenesis-related protein 5	Down, Down, Down	Ppal/Pmeg	Leaf/Pod	Susceptible	24, 48 e 72	RNA-Seq/RT-qPCR	Ali et al., 2017* [37]
113	Tc04_g020720	Defensin-like protein 170 (putative)	¹Var, Up, Up	Ppal/Pmeg	Leaf/Pod	Susceptible	24, 48 e 72	RNA-Seq/RT-qPCR	Ali et al., 2017* [37]
114	Tc04_g025050	Cytochrome P450, putative	¹Var, Up, Var	Ppal/Pmeg	Leaf/Pod	Susceptible	24, 48 e 72	RNA-Seq/RT-qPCR	Ali et al., 2017* [37]
115	Tc06_g015680	Hypothetical protein	Down, Down, Down	Ppal/Pmeg	Leaf/Pod	Susceptible	24, 48 e 72	RNA-Seq/RT-qPCR	Ali et al., 2017* [37]
116	Tc08_g005780	Eukaryotic aspartyl protease family protein	¹Var, Down, Down	Ppal/Pmeg	Leaf/Pod	Susceptible	24, 48 e 72	RNA-Seq/RT-qPCR	Ali et al., 2017* [37]
117	Tc05_g024300	Copine-1 (putative)	¹Var, Down, Down	Ppal/Pmeg	Leaf/Pod	Susceptible	24, 48 e 72	RNA-Seq/RT-qPCR	Ali et al., 2017* [37]
118	Tc01_g016210	Hypothetical protein	¹Var, Down, Up	Ppal/Pmeg	Leaf/Pod	Susceptible	24, 48 e 72	RNA-Seq/RT-qPCR	Ali et al., 2017* [37]
119	Tc07_g005340	( )-delta-cadinene synthase isozyme A	Up, Up, Up	Ppal/Pmeg	Leaf/Pod	Susceptible	24, 48 e 72	RNA-Seq/RT-qPCR	Ali et al., 2017* [37]
120	Tc02_g029090	Pathogenesis-related protein PR-9 (Lignin-forming anionic peroxidase)	Up, Up, Up	Ppal/Pmeg	Leaf/Pod	Susceptible	24, 48 e 72	RNA-Seq/RT-qPCR	Ali et al., 2017* [37]
121	Tc10_g000870	Abscisic acid receptor PYL4	¹Var, Up, Up	Ppal/Pmeg	Leaf/Pod	Susceptible	24, 48 e 72	RNA-Seq/RT-qPCR	Ali et al., 2017* [37]
122	Tc03_g018810	Cysteine and histidine-rich domain-containing protein 1 (putative)	¹Var, ¹Var, Up	Ppal/Pmeg	Leaf/Pod	Susceptible	24, 48 e 72	RNA-Seq/RT-qPCR	Ali et al., 2017* [37]
123	Tc01_g034560	Cyclic nucleotide-gated ion channel 13 (putative)	¹Var, Up, Up	Ppal/Pmeg	Leaf/Pod	Susceptible	24, 48 e 72	RNA-Seq/RT-qPCR	Ali et al., 2017* [37]
124	Tc09_g008480	LRR receptor-like serine/threonine-protein kinase (probable)	¹Var, Up, Up	Ppal/Pmeg	Leaf/Pod	Susceptible	24, 48 e 72	RNA-Seq/RT-qPCR	Ali et al., 2017* [37]
125	Tc06_g011480	Regulatory protein NPR3 (putative)	¹Var, Up, Up	Ppal/Pmeg	Leaf/Pod	Susceptible	24, 48 e 72	RNA-Seq/RT-qPCR	Ali et al., 2017* [37]
126	Tc02_g002410	Pathogenesis-related protein PR-1	¹Var, Up, Up	Ppal/Pmeg	Leaf/Pod	Susceptible	24, 48 e 72	RNA-Seq/RT-qPCR	Ali et al., 2017* [37]
127	Tc01_g035330	WRKY transcription factor 22	¹Var, Up, Up	Ppal/Pmeg	Leaf/Pod	Susceptible	24, 48 e 72	RNA-Seq/RT-qPCR	Ali et al., 2017* [37]
128	Tc03_g020450	Secologanin synthase (putative)	¹Var, Up, Up	Ppal/Pmeg	Leaf/Pod	Susceptible	24, 48 e 72	RNA-Seq/RT-qPCR	Ali et al., 2017* [37]
129	Tc05_g025450	Pathogenesis-related protein PR-16 (Germin-like protein subfamily 1 member 13)	Up, Up, Up	Ppal/Pmeg	Leaf/Pod	Susceptible	24, 48 e 72	RNA-Seq/RT-qPCR	Ali et al., 2017* [37]
130	Tc06_g002020	Reticuline oxidase-like protein (putative)	¹Var, Up, Up	Ppal/Pmeg	Leaf/Pod	Susceptible	24, 48 e 72	RNA-Seq/RT-qPCR	Ali et al., 2017* [37]
131	Tc09_g003190	Pathogenesis-related protein PR-3 (acidic mammalian chitinase, putative)	Up, Up, Up	Ppal/Pmeg	Leaf/Pod	Susceptible	24, 48 e 72	RNA-Seq/RT-qPCR	Ali et al., 2017* [37]
132	Tc10_g002360	Cucumisin	¹Var, Down, Up	Ppal/Pmeg	Leaf/Pod	Susceptible	24, 48 e 72	RNA-Seq/RT-qPCR	Ali et al., 2017* [37]
133	NS	Glutaredoxin-C11	²NA	Ppal/Pcap/Pcit	Leaf	Resistant	²NA	PCR/Bioinformatics	Barreto et al., 2018** [8]
134	NS	Zinc finger CCCH domain-containing protein	²NA	Ppal/Pcap/Pcit	Leaf	Resistant	²NA	PCR/Bioinformatics	Barreto et al., 2018** [8]
135	NS	Peptidyl-prolyl cis-trans isomerase-like 3	²NA	Ppal/Pcap/Pcit	Leaf	Resistant	²NA	PCR/Bioinformatics	Barreto et al., 2018** [8]
136	NS	Calcium-binding protein CML25 (putative, probable)	²NA	Ppal/Pcap/Pcit	Leaf	Resistant	²NA	PCR/Bioinformatics	Barreto et al., 2018** [8]
137	³NS	F-box/LRR-repeat protein 4 (putative)	²NA	Ppal/Pcap/Pcit	Leaf	Resistant	²NA	PCR/Bioinformatics	Barreto et al., 2018** [8]
138	³NS	Pathogenesis-related protein PR-9 (Peroxidase 65, putative)	²NA	Ppal/Pcap/Pcit	Leaf	Resistant	²NA	PCR/Bioinformatics	Barreto et al., 2018** [8]
139	³NS	Superoxide dismutase	²NA	Ppal/Pcap/Pcit	Leaf	Resistant	²NA	PCR/Bioinformatics	Barreto et al., 2018** [8]
140	³NS	Homeobox-leucine zipper protein ROC3	²NA	Ppal/Pcap/Pcit	Leaf	Resistant	²NA	PCR/Bioinformatics	Barreto et al., 2018** [8]
141	³NS	Homeobox-leucine zipper protein HDG5	²NA	Ppal/Pcap/Pcit	Leaf	Resistant	²NA	PCR/Bioinformatics	Barreto et al., 2018** [8]
142	³NS	Uncharacterized protein	²NA	Ppal/Pcap/Pcit	Leaf	Resistant	²NA	PCR/Bioinformatics	Barreto et al., 2018** [8]
143	³NS	Defender against cell death 1	²NA	Ppal/Pcap/Pcit	Leaf	Resistant	²NA	PCR/Bioinformatics	Barreto et al., 2018** [8]
144	³NS	Gibberellin receptor GID1B	²NA	Ppal/Pcap/Pcit	Leaf	Resistant	²NA	PCR/Bioinformatics	Barreto et al., 2018** [8]
145	³NS	Gibberellin receptor GID1L1 (putative, probable)	²NA	Ppal/Pcap/Pcit	Leaf	Resistant	²NA	PCR/Bioinformatics	Barreto et al., 2018** [8]
146	³NS	LRR receptor-like serine/threonine-protein (putative, probable)	²NA	Ppal/Pcap/Pcit	Leaf	Resistant	²NA	PCR/Bioinformatics	Barreto et al., 2018** [8]
147	³NS	Serine-threonine protein kinase	²NA	Ppal/Pcap/Pcit	Leaf	Resistant	²NA	PCR/Bioinformatics	Barreto et al., 2018** [8]
148	³NS	Auxin-induced protein 22B	²NA	Ppal/Pcap/Pcit	Leaf	Resistant	²NA	PCR/Bioinformatics	Barreto et al., 2018** [8]
149	³NS	Auxin-responsive protein IAA14	²NA	Ppal/Pcap/Pcit	Leaf	Resistant	²NA	PCR/Bioinformatics	Barreto et al., 2018** [8]
150	³NS	Predicted protein (Y-3)	²NA	Ppal/Pcap/Pcit	Leaf	Resistant	²NA	PCR/Bioinformatics	Barreto et al., 2018** [8]
151	³NS	Pentatricopeptide repeat-containing protein (putative)	²NA	Ppal/Pcap/Pcit	Leaf	Resistant	²NA	PCR/Bioinformatics	Barreto et al., 2018** [8]
152	³NS	BAG family molecular chaperone regulator 5	²NA	Ppal/Pcap/Pcit	Leaf	Resistant	²NA	PCR/Bioinformatics	Barreto et al., 2018** [8]
153	³NS	F-box protein (putative)	²NA	Ppal/Pcap/Pcit	Leaf	Resistant	²NA	PCR/Bioinformatics	Barreto et al., 2018** [8]
154	³NS	Cystatin-like protein	²NA	Ppal/Pcap/Pcit	Leaf	Resistant	²NA	PCR/Bioinformatics	Barreto et al., 2018** [8]
155	³NS	Dynamin-2B	²NA	Ppal/Pcap/Pcit	Leaf	Resistant	²NA	PCR/Bioinformatics	Barreto et al., 2018** [8]
156	Tc06_t011480	Non-Expressor of Pathogenesis-Related 3	Deletions	P.tropicalis	Leaf	Resistant	72	CRISPR/Cas9-qRT-PCR	Fister et al., 2018 {a}
157	Tc04_g018160	Pathogenesis-related protein PR-3 (Endochitinase EP3)	Up	P.tropicalis	Leaf	Resistant	72	CRISPR/Cas9-qRT-PCR	Fister et al., 2018 {a}
158	Tc03_g026990	Pathogenesis-related protein PR-5 (Thaumatin-like protein)	Up	P.tropicalis	Leaf	Resistant	72	CRISPR/Cas9-qRT-PCR	Fister et al., 2018 {a}
159	Tc01v2_g000700	Pathogenesis-related protein PR-3 (Endochitinase)	Up	P.megakarya	Leaf	Resistant	24	RNA-Seq	Pokou et al., 2019*** [21]
160	Tc01v2_g015330	Pathogenesis-related protein PR-2 (Glucan endo-1,3-beta-glucosidase 3, putative)	Up	P.megakarya	Leaf	Resistant	24	RNA-Seq	Pokou et al., 2019*** [21]
161	Tc01v2_g029310	Pathogenesis-related protein PR-3 (Basic endochitinase)	Up	P.megakarya	Leaf	Resistant	24	RNA-Seq	Pokou et al., 2019*** [21]
162	Tc02v2_g003850	Pathogenesis-related protein PR-3 (Endochitinase 1)	Up	P.megakarya	Leaf	Resistant	24	RNA-Seq	Pokou et al., 2019*** [21]
163	Tc02v2_g011800	Pathogenesis-related protein PR-9 (Cationic peroxidase 2)	Up	P.megakarya	Leaf	Resistant	24	RNA-Seq	Pokou et al., 2019*** [21]
164	Tc02v2_g026910	Pathogenesis-related protein PR-9 (Peroxidase 39)	Up	P.megakarya	Leaf	Resistant	24	RNA-Seq	Pokou et al., 2019*** [21]
165	Tc03v2_g003960	Pathogenesis-related protein PR-5 (Thaumatin-like protein)	Up	P.megakarya	Leaf	Resistant	24	RNA-Seq	Pokou et al., 2019*** [21]
166	Tc06v2_g009830	Pathogenesis-related protein PR-16 (Germin-like protein subfamily 3 member 3)	Up	P.megakarya	Leaf	Resistant	24	RNA-Seq	Pokou et al., 2019*** [21]
167	Tc08v2_g000390	Subtilisin-like protease SBT1.9 (putative)	Up	P.megakarya	Leaf	Resistant	24	RNA-Seq	Pokou et al., 2019*** [21]
168	Tc09v2_g009890	Pathogenesis-related protein PR-2 (Glucan endo-1,3-beta-glucosidase 8)	Up	P.megakarya	Leaf	Resistant	24	RNA-Seq	Pokou et al., 2019*** [21]
169	Tc09v2_g010080	Inactive receptor kinase At2g26730 (probable)	Up	P.megakarya	Leaf	Resistant	24	RNA-Seq	Pokou et al., 2019*** [21]
170	Tc09v2_g028430	Inactive receptor kinase At5g10020 (putative, probable)	Up	P.megakarya	Leaf	Resistant	24	RNA-Seq	Pokou et al., 2019*** [21]
171	Tc07v2_g000120	Tir-nbs resistance protein	Up	P.megakarya	Leaf	Resistant	24	RNA-Seq	Pokou et al., 2019*** [21]
172	Tc10v2_g000760	Inactive leucine-rich repeat receptor-like protein kinase IMK2 (probable)	Up	P.megakarya	Leaf	Resistant	24	RNA-Seq	Pokou et al., 2019*** [21]
173	Tc10v2_g012100	Disease resistance protein RPM1 (putative)	Down	P.megakarya	Leaf	Resistant	24	RNA-Seq	Pokou et al., 2019*** [21]
174	Tc05v2_g014660	Pathogenesis-related protein PR-9 (Peroxidase 53)	Down	P.megakarya	Leaf	Resistant	24	RNA-Seq	Pokou et al., 2019*** [21]
175	Tc09v2_g010890	Pathogenesis-related protein PR-9 (Peroxidase 25)	Down	P.megakarya	Leaf	Resistant	24	RNA-Seq	Pokou et al., 2019*** [21]
176	Tc06v2_g002180	Disease resistance protein RML1B (putative)	Down	P.megakarya	Leaf	Resistant	24	RNA-Seq	Pokou et al., 2019*** [21]
177	Tc07v2_g001790	Inactive leucine-rich repeat receptor-like protein kinase At2g25790 (putative, probable)	Down	P.megakarya	Leaf	Resistant	24	RNA-Seq	Pokou et al., 2019*** [21]
178	Tc07v2_g003200	Disease resistance protein At1g61310 (putative, probable)	Down	P.megakarya	Leaf	Resistant	24	RNA-Seq	Pokou et al., 2019*** [21]
179	Tc07v2_g003560	Disease resistance protein At4g27220 (putative, probable)	Down	P.megakarya	Leaf	Resistant	24	RNA-Seq	Pokou et al., 2019*** [21]
180	Tc07v2_g003600	Disease resistance protein At4g27220 (putative, probable)	Down	P.megakarya	Leaf	Resistant	24	RNA-Seq	Pokou et al., 2019*** [21]
181	Tc02v2_g002360	Gb:AAC34331.1	Up	P.megakarya	Leaf	Resistant	72	RNA-Seq	Pokou et al., 2019*** [21]
182	Tc04v2_g007030	Protein transport protein Sec61 subunit beta	Down	P.megakarya	Leaf	Resistant	72	RNA-Seq	Pokou et al., 2019*** [21]
183	Tc08v2_g000170	Uncharacterized protein At4g06744	Up	P.megakarya	Leaf	Resistant	72	RNA-Seq	Pokou et al., 2019*** [21]
184	Tc02v2_g002240	Crocetin glucosyltransferase, chloroplastic (putative)	Up	P.megakarya	Leaf	Resistant	72	RNA-Seq	Pokou et al., 2019*** [21]
185	Tc03v2_g013530	CDGSH iron sulfur domain-containing protein 2	Down	P.megakarya	Leaf	Resistant	72	RNA-Seq	Pokou et al., 2019*** [21]
186	Tc09v2_g029470	Uncharacterized protein	Up	P.megakarya	Leaf	Resistant	72	RNA-Seq	Pokou et al., 2019*** [21]
187	Tc06v2_g015660	Defensin-like protein 165 isoform 1	Down	P.megakarya	Leaf	Resistant	72	RNA-Seq	Pokou et al., 2019*** [21]
188	Tc01v2_g029700	Serine/threonine-protein kinase At1g01540 (probable)	Up	P.megakarya	Leaf	Resistant	72	RNA-Seq	Pokou et al., 2019*** [21]
189	Tc05v2_g002930	Regulator of chromosome condensation (RCC1) family protein isoform 1	Down	P.megakarya	Leaf	Resistant	72	RNA-Seq	Pokou et al., 2019*** [21]
190	Tc07v2_g013450	40S ribosomal protein S21	Down	P.megakarya	Leaf	Resistant	72	RNA-Seq	Pokou et al., 2019*** [21]
191	Tc06v2_g004890	B-box zinc finger protein 32 (putative)	Down	P.megakarya	Leaf	Resistant	72	RNA-Seq	Pokou et al., 2019*** [21]
192	Tc09v2_g014150	Pathogenesis-related protein PRB1-2 (putative)	Down	P.megakarya	Leaf	Resistant	72	RNA-Seq	Pokou et al., 2019*** [21]
193	Tc02v2_g000060	Plasma membrane-associated cation-binding protein 1	Up	P.megakarya	Leaf	Resistant	72	RNA-Seq	Pokou et al., 2019*** [21]
194	Tc10v2_g014280	Uncharacterized protein	Down	P.megakarya	Leaf	Resistant	72	RNA-Seq	Pokou et al., 2019*** [21]
195	Tc03v2_g007760	Xyloglucan 6-xylosyltransferase 3 (probable)	Up	P.megakarya	Leaf	Resistant	72	RNA-Seq	Pokou et al., 2019*** [21]
196	Tc09v2_g013280	GDP-L-fucose synthase 2 (putative)	Up	P.megakarya	Leaf	Resistant	72	RNA-Seq	Pokou et al., 2019*** [21]
197	Tc08v2_g008840	Protein EXORDIUM	Up	P.megakarya	Leaf	Resistant	72	RNA-Seq	Pokou et al., 2019*** [21]
198	Tc06v2_g009870	Nodulation-signaling pathway 1 protein	Up	P.megakarya	Leaf	Resistant	72	RNA-Seq	Pokou et al., 2019*** [21]
199	Tc09v2_g006440	Uncharacterized protein	Down	P.megakarya	Leaf	Resistant	72	RNA-Seq	Pokou et al., 2019*** [21]
200	Tc02v2_g026190	65-kDa microtubule-associated protein 6	Up	P.megakarya	Leaf	Resistant	72	RNA-Seq	Pokou et al., 2019*** [21]
201	Tc02v2_g029650	Cyclic dof factor 2 (putative)	Up	P.megakarya	Leaf	Resistant	72	RNA-Seq	Pokou et al., 2019*** [21]
202	Tc09v2_g004780	Acyl-lipid (9-3)-desaturase	Up	P.megakarya	Leaf	Resistant	72	RNA-Seq	Pokou et al., 2019*** [21]
203	Tc03v2_g026410	Acyl-CoA N-acyltransferases superfamily protein, putative isoform 1	Down	P.megakarya	Leaf	Resistant	72	RNA-Seq	Pokou et al., 2019*** [21]
204	Tc09v2_g023650	Uncharacterized protein	Down	P.megakarya	Leaf	Resistant	72	RNA-Seq	Pokou et al., 2019*** [21]
205	Tc04v2_g018460	OB-fold-like isoform 1	Down	P.megakarya	Leaf	Resistant	72	RNA-Seq	Pokou et al., 2019*** [21]
206	Tc04v2_g008560	Receptor-like protein kinase FERONIA	Up	P.megakarya	Leaf	Resistant	72	RNA-Seq	Pokou et al., 2019*** [21]
207	Tc01v2_g024960	Universal stress protein A-like protein (putative)	Down	P.megakarya	Leaf	Resistant	72	RNA-Seq	Pokou et al., 2019*** [21]
208	Tc01v2_g009740	Uncharacterized protein	Up	P.megakarya	Leaf	Resistant	72	RNA-Seq	Pokou et al., 2019*** [21]
209	Tc01v2_g031590	Calcium-binding protein CML23 (putative, probable)	Up	P.megakarya	Leaf	Resistant	72	RNA-Seq	Pokou et al., 2019*** [21]
210	Tc05v2_g014490	Actin-97	Up	P.megakarya	Leaf	Resistant	72	RNA-Seq	Pokou et al., 2019*** [21]
211	Tc09v2_g022070	Uncharacterized protein isoform 1	Up	P.megakarya	Leaf	Resistant	72	RNA-Seq	Pokou et al., 2019*** [21]
212	Tc09v2_g003380	Indole-3-pyruvate monooxygenase YUCCA6	Up	P.megakarya	Leaf	Resistant	72	RNA-Seq	Pokou et al., 2019*** [21]
213	Tc10v2_g004910	60S ribosomal protein L35	Down	P.megakarya	Leaf	Resistant	72	RNA-Seq	Pokou et al., 2019*** [21]
214	Tc02v2_g008190	Ferredoxin--nitrite reductase, chloroplastic	Down	P.megakarya	Leaf	Resistant	72	RNA-Seq	Pokou et al., 2019*** [21]
215	Tc09v2_g000940	Glutamate receptor 2.7	Up	P.megakarya	Leaf	Resistant	72	RNA-Seq	Pokou et al., 2019*** [21]
216	Tc08v2_g015920	Domain of Uncharacterized protein function	Down	P.megakarya	Leaf	Resistant	72	RNA-Seq	Pokou et al., 2019*** [21]
217	Tc01v2_g016400	Fasciclin-like arabinogalactan protein 2	Up	P.megakarya	Leaf	Resistant	72	RNA-Seq	Pokou et al., 2019*** [21]
218	Tc03v2_g016660	Alpha/beta-Hydrolases superfamily protein	Down	P.megakarya	Leaf	Resistant	72	RNA-Seq	Pokou et al., 2019*** [21]
219	Tc04v2_g024190	Two-component response regulator ARR2	Up	P.megakarya	Leaf	Resistant	72	RNA-Seq	Pokou et al., 2019*** [21]
220	Tc02v2_g012260	Calcium-dependent protein kinase 4	Up	P.megakarya	Leaf	Resistant	72	RNA-Seq	Pokou et al., 2019*** [21]
221	Tc07v2_g006250	Receptor-like protein kinase THESEUS 1	Up	P.megakarya	Leaf	Resistant	72	RNA-Seq	Pokou et al., 2019*** [21]
222	Tc02v2_g020840	Galacturonosyltransferase-like 9 (probable)	Up	P.megakarya	Leaf	Resistant	72	RNA-Seq	Pokou et al., 2019*** [21]
223	Tc04v2_g002530	DNA-binding storekeeper protein-related	Up	P.megakarya	Leaf	Resistant	72	RNA-Seq	Pokou et al., 2019*** [21]
224	Tc09v2_g010960	50S ribosomal protein L36, chloroplastic	Down	P.megakarya	Leaf	Resistant	72	RNA-Seq	Pokou et al., 2019*** [21]
225	Tc09v2_g015700	Protein Ycf2 (putative)	Down	P.megakarya	Leaf	Resistant	72	RNA-Seq	Pokou et al., 2019*** [21]
226	Tc09v2_g029460	Shugoshin C terminus, putative	Up	P.megakarya	Leaf	Resistant	72	RNA-Seq	Pokou et al., 2019*** [21]
227	Tc01v2_g034980	Uncharacterized protein At1g04910 (putative)	Up	P.megakarya	Leaf	Resistant	72	RNA-Seq	Pokou et al., 2019*** [21]
228	Tc02v2_g008150	Redox responsive transcription factor 1, putative	Down	P.megakarya	Leaf	Suscetible	6	RNA-Seq	Pokou et al., 2019*** [21]
229	Tc01v2_g026770	Protein phosphatase 2C 49 (probable)	Down	P.megakarya	Leaf	Suscetible	6	RNA-Seq	Pokou et al., 2019*** [21]
230	Tc01v2_g023580	EID1-like F-box protein 3	Down	P.megakarya	Leaf	Suscetible	6	RNA-Seq	Pokou et al., 2019*** [21]
231	Tc03v2_g006740	Homeodomain-like superfamily protein, putative isoform 1	Down	P.megakarya	Leaf	Suscetible	24	RNA-Seq	Pokou et al., 2019*** [21]
232	Tc04v2_g022740	Inactive beta-amylase 9	Down	P.megakarya	Leaf	Suscetible	24	RNA-Seq	Pokou et al., 2019*** [21]
233	Tc03v2_g017470	Copper transport protein ATX1 (putative)	Down	P.megakarya	Leaf	Suscetible	24	RNA-Seq	Pokou et al., 2019*** [21]
234	Tc05v2_g021530	Thioredoxin-like 1-1, chloroplastic	Down	P.megakarya	Leaf	Suscetible	24	RNA-Seq	Pokou et al., 2019*** [21]
235	Tc01v2_g024370	Glutaredoxin-C11	Down	P.megakarya	Leaf	Suscetible	24	RNA-Seq	Pokou et al., 2019*** [21]
236	Tc04v2_g007580	Uncharacterized protein	Down	P.megakarya	Leaf	Suscetible	24	RNA-Seq	Pokou et al., 2019*** [21]
237	Tc03v2_g000380	Uncharacterized protein isoform 1	Down	P.megakarya	Leaf	Suscetible	24	RNA-Seq	Pokou et al., 2019*** [21]
238	Tc04v2_g009270	Zinc finger protein CONSTANS-LIKE 2	Down	P.megakarya	Leaf	Suscetible	24	RNA-Seq	Pokou et al., 2019*** [21]
239	Tc05v2_g024900	Phosphoglycerate mutase-like protein AT74	Down	P.megakarya	Leaf	Suscetible	24	RNA-Seq	Pokou et al., 2019*** [21]
240	Tc06v2_g003930	High chlorophyll fluorescence phenotype 173 protein isoform 1	Down	P.megakarya	Leaf	Suscetible	24	RNA-Seq	Pokou et al., 2019*** [21]
241	Tc06v2_g007430	Dynein 8 kDa light chain, flagellar outer arm (putative)	Down	P.megakarya	Leaf	Suscetible	24	RNA-Seq	Pokou et al., 2019*** [21]
242	Tc07v2_g006320	Peroxisomal membrane 22 kDa family protein isoform 1	Down	P.megakarya	Leaf	Suscetible	24	RNA-Seq	Pokou et al., 2019*** [21]
243	Tc08v2_g000250	Ethylene-responsive transcription factor RAP2-1	Down	P.megakarya	Leaf	Suscetible	24	RNA-Seq	Pokou et al., 2019*** [21]
244	Tc09v2_g014370	Xyloglucan endotransglucosylase/hydrolase protein 23 (probable)	Up	P.megakarya	Leaf	Suscetible	24	RNA-Seq	Pokou et al., 2019*** [21]
245	Tc09v2_g018070	Uncharacterized protein	Up	P.megakarya	Leaf	Suscetible	24	RNA-Seq	Pokou et al., 2019*** [21]
246	Tc03v2_g004170	WD repeat-containing protein RUP2	Down	P.megakarya	Leaf	Suscetible	24	RNA-Seq	Pokou et al., 2019*** [21]
247	Tc04v2_g007020	Cyclic dof factor 3 (putative)	Down	P.megakarya	Leaf	Suscetible	24	RNA-Seq	Pokou et al., 2019*** [21]
248	Tc06v2_g005270	Lactoylglutathione lyase / glyoxalase I family protein	Down	P.megakarya	Leaf	Suscetible	24	RNA-Seq	Pokou et al., 2019*** [21]
249	Tc01v2_g014670	UDP-glucose flavonoid 3-O-glucosyltransferase 6	Down	P.megakarya	Leaf	Suscetible	24	RNA-Seq	Pokou et al., 2019*** [21]
250	Tc01v2_g027340	Cytochrome P450 709B2	Down	P.megakarya	Leaf	Suscetible	24	RNA-Seq	Pokou et al., 2019*** [21]
251	Tc06v2_g008060	Avr9/Cf-9 rapidly elicited protein 146, putative	Up	P.megakarya	Leaf	Suscetible	24	RNA-Seq	Pokou et al., 2019*** [21]
252	Tc09v2_g014310	Xyloglucan endotransglucosylase/hydrolase protein 22	Up	P.megakarya	Leaf	Suscetible	24	RNA-Seq	Pokou et al., 2019*** [21]
253	Tc04v2_g009040	Disease resistance protein At4g11170 (putative)	Up	P.megakarya	Leaf	Suscetible	72	RNA-Seq	Pokou et al., 2019*** [21]
254	Tc01v2_g032740	MDIS1-interacting receptor like kinase 2 (putative)	Up	P.megakarya	Leaf	Suscetible	72	RNA-Seq	Pokou et al., 2019*** [21]
255	Tc03v2_g009960	GDSL esterase/lipase At3g48460	Down	P.megakarya	Leaf	Suscetible	72	RNA-Seq	Pokou et al., 2019*** [21]
256	Tc04v2_g025930	Phosphatase methylesterase 1	Up	P.megakarya	Leaf	Suscetible	72	RNA-Seq	Pokou et al., 2019*** [21]
257	Tc06v2_g001590	TMV resistance protein N (putative)	Up	P.megakarya	Leaf	Suscetible	72	RNA-Seq	Pokou et al., 2019*** [21]
258	Tc01v2_g032730	MDIS1-interacting receptor like kinase 2 (putative)	Up	P.megakarya	Leaf	Suscetible	72	RNA-Seq	Pokou et al., 2019*** [21]
259	Tc06v2_g018230	Uncharacterized protein	Down	P.megakarya	Leaf	Suscetible	72	RNA-Seq	Pokou et al., 2019*** [21]
260	Tc01v2_g008180	RING/U-box superfamily protein, putative	Up	P.megakarya	Leaf	Suscetible	72	RNA-Seq	Pokou et al., 2019*** [21]
261	Tc04v2_g021140	Long-chain-alcohol oxidase FAO1	Down	P.megakarya	Leaf	Suscetible	72	RNA-Seq	Pokou et al., 2019*** [21]
262	Tc07v2_g011290	F-box protein At5g55150 (putative)	Up basal	P.megakarya	Leaf	Resistant	0	RNA-Seq	Pokou et al., 2019*** [21]
263	Tc02v2_g030920	Anthocyanidin 3-O-glucosyltransferase 5 (putative)	Up basal	P.megakarya	Leaf	Resistant	0	RNA-Seq	Pokou et al., 2019*** [21]
264	Tc01v2_g007490	Mannitol dehydrogenase (probable)	Up basal	P.megakarya	Leaf	Resistant	0	RNA-Seq	Pokou et al., 2019*** [21]
265	Tc01v2_g013950	Protein DETOXIFICATION 41	Up basal	P.megakarya	Leaf	Resistant	0	RNA-Seq	Pokou et al., 2019*** [21]
266	Tc01v2_g031820	Plant UBX domain-containing protein 7	Up basal	P.megakarya	Leaf	Resistant	0	RNA-Seq	Pokou et al., 2019*** [21]
267	Tc01v2_g014470	Uncharacterized protein isoform 1 (putative)	Up basal	P.megakarya	Leaf	Resistant	0	RNA-Seq	Pokou et al., 2019*** [21]
268	Tc01v2_g014720	Polyubiquitin	Up basal	P.megakarya	Leaf	Resistant	0	RNA-Seq	Pokou et al., 2019*** [21]
269	Tc03v2_g007520	Expansin-A1	Up basal	P.megakarya	Leaf	Resistant	0	RNA-Seq	Pokou et al., 2019*** [21]
270	Tc03v2_g006920	Expansin-A1	Up basal	P.megakarya	Leaf	Resistant	0	RNA-Seq	Pokou et al., 2019*** [21]
271	TcUnv2_g001830	Peroxisomal membrane 22 kDa (Mpv17/PMP22) family protein, putative isoform 2 (Fragment)	Up basal	P.megakarya	Leaf	Resistant	0	RNA-Seq	Pokou et al., 2019*** [21]
272	Tc07v2_g012420	Uncharacterized protein	Up basal	P.megakarya	Leaf	Resistant	0	RNA-Seq	Pokou et al., 2019*** [21]
273	Tc01v2_g030620	(+)-neomenthol dehydrogenase	Up basal	P.megakarya	Leaf	Resistant	0	RNA-Seq	Pokou et al., 2019*** [21]
274	Tc06v2_g002210	Histidine kinase	Up basal	P.megakarya	Leaf	Resistant	0	RNA-Seq	Pokou et al., 2019*** [21]
275	Tc01v2_g005720	Cytochrome P450 81E8	Up basal	P.megakarya	Leaf	Suscetible	0	RNA-Seq	Pokou et al., 2019*** [21]
276	Tc01v2_g012150	Zinc finger CCCH domain-containing protein 48	Up basal	P.megakarya	Leaf	Suscetible	0	RNA-Seq	Pokou et al., 2019*** [21]
277	Tc09v2_g015680	Uncharacterized protein	Up basal	P.megakarya	Leaf	Suscetible	0	RNA-Seq	Pokou et al., 2019*** [21]
278	Tc05v2_g013160	Insulin-degrading enzyme-like 1, peroxisomal	Up basal	P.megakarya	Leaf	Suscetible	0	RNA-Seq	Pokou et al., 2019*** [21]
279	Tc01v2_g008500	7-deoxyloganetin glucosyltransferase	Up basal	P.megakarya	Leaf	Suscetible	0	RNA-Seq	Pokou et al., 2019*** [21]
280	Tc07v2_g014370	Terpene synthase 9 (putative, probable)	Up basal	P.megakarya	Leaf	Suscetible	0	RNA-Seq	Pokou et al., 2019*** [21]
281	Tc04v2_g018980	Callose synthase 12	Up basal	P.megakarya	Leaf	Suscetible	0	RNA-Seq	Pokou et al., 2019*** [21]
282	Tc07v2_g014400	Cytochrome P450 71D10	Up basal	P.megakarya	Leaf	Suscetible	0	RNA-Seq	Pokou et al., 2019*** [21]
283	Tc05v2_g003080	L-type lectin-domain containing receptor kinase V.9	Up basal	P.megakarya	Leaf	Suscetible	0	RNA-Seq	Pokou et al., 2019*** [21]
284	Tc07v2_g011330	Leaf rust 10 disease-resistance locus receptor-like protein kinase-like 2.2 (putative)	Up basal	P.megakarya	Leaf	Suscetible	0	RNA-Seq	Pokou et al., 2019*** [21]
285	Tc10v2_g011470	Pathogenesis-related protein PR-2 (Glucan endo-1,3-beta-glucosidase, basic vacuolar isoform GLB, putative)	Up basal	P.megakarya	Leaf	Suscetible	0	RNA-Seq	Pokou et al., 2019*** [21]
286	Tc07v2_g004350	Disease resistance protein RGA4 (putative)	Up basal	P.megakarya	Leaf	Suscetible	0	RNA-Seq	Pokou et al., 2019*** [21]
287	Tc07v2_g011440	Leaf rust 10 disease-resistance locus receptor-like protein kinase-like 2.4 (putative)	Up basal	P.megakarya	Leaf	Suscetible	0	RNA-Seq	Pokou et al., 2019*** [21]
288	Tc04v2_g013440	Receptor-like protein kinase FERONIA (putative)	Up basal	P.megakarya	Leaf	Suscetible	0	RNA-Seq	Pokou et al., 2019*** [21]
289	Tc04v2_g009050	Disease resistance protein RPS6 (putative)	Up basal	P.megakarya	Leaf	Suscetible	0	RNA-Seq	Pokou et al., 2019*** [21]
290	Tc10v2_g013840	F-box/LRR-repeat protein At3g26922 (putative)	Up basal	P.megakarya	Leaf	Suscetible	0	RNA-Seq	Pokou et al., 2019*** [21]
291	Tc01v2_g019030	Serine/threonine protein kinase, putative isoform 1	Up basal	P.megakarya	Leaf	Suscetible	0	RNA-Seq	Pokou et al., 2019*** [21]
292	Tc07v2_g011360	Leaf rust 10 disease-resistance locus receptor-like protein kinase-like 2.5 (putative)	Up basal	P.megakarya	Leaf	Suscetible	0	RNA-Seq	Pokou et al., 2019*** [21]
293	Tc07v2_g010290	LRR receptor-like serine/threonine-protein kinase At1g53430 (probable)	Up basal	P.megakarya	Leaf	Suscetible	0	RNA-Seq	Pokou et al., 2019*** [21]
294	Tc05v2_g018810	Disease resistance protein At4g27190 (putative)	Up basal	P.megakarya	Leaf	Suscetible	0	RNA-Seq	Pokou et al., 2019*** [21]
295	Tc05v2_g016680	Receptor-like protein kinase	Up basal	P.megakarya	Leaf	Suscetible	0	RNA-Seq	Pokou et al., 2019*** [21]
296	Tc07v2_g007940	Disease resistance protein At1g50180 (putative)	Up basal	P.megakarya	Leaf	Suscetible	0	RNA-Seq	Pokou et al., 2019*** [21]
297	Tc07v2_g011450	Leaf rust 10 disease-resistance locus receptor-like protein kinase-like 2.5 (putative)	Up basal	P.megakarya	Leaf	Suscetible	0	RNA-Seq	Pokou et al., 2019*** [21]
298	Tc08v2_g011500	Wall-associated receptor kinase 2	Up basal	P.megakarya	Leaf	Suscetible	0	RNA-Seq	Pokou et al., 2019*** [21]
299	Tc06v2_g013370	LRR receptor-like serine/threonine-protein kinase RFK1 (probable)	Up basal	P.megakarya	Leaf	Suscetible	0	RNA-Seq	Pokou et al., 2019*** [21]
300	Tc04v2_g013590	Pathogenesis-related protein PR-3 (Endochitinase EP3)	Up basal	P.megakarya	Leaf	Suscetible	0	RNA-Seq	Pokou et al., 2019*** [21]
301	Tc03v2_g022890	Pathogenesis-related protein PR-5 (Thaumatin-like protein)	Up basal	P.megakarya	Leaf	Suscetible	0	RNA-Seq	Pokou et al., 2019*** [21]
302	Tc05v2_g016690	Rust resistance kinase Lr10 (putative)	Up basal	P.megakarya	Leaf	Suscetible	0	RNA-Seq	Pokou et al., 2019*** [21]
303	Tc04v2_g011450	Receptor-like protein 12 (putative)	Up basal	P.megakarya	Leaf	Suscetible	0	RNA-Seq	Pokou et al., 2019*** [21]
304	Tc07v2_g003550	Cc-nbs-lrr resistance protein	Up basal	P.megakarya	Leaf	Suscetible	0	RNA-Seq	Pokou et al., 2019*** [21]
305	Tc01v2_g003740	LysM domain receptor-like kinase 4 (putative)	Up basal	P.megakarya	Leaf	Suscetible	0	RNA-Seq	Pokou et al., 2019*** [21]
306	Tc07v2_g003560	Disease resistance protein At4g27220 (putative, probable)	Up basal	P.megakarya	Leaf	Suscetible	0	RNA-Seq	Pokou et al., 2019*** [21]
307	Tc04v2_g008450	Receptor-like protein kinase FERONIA	Up basal	P.megakarya	Leaf	Suscetible	0	RNA-Seq	Pokou et al., 2019*** [21]
308	Tc07v2_g012770	LRR receptor-like serine/threonine-protein kinase At1g56130 (probable)	Up basal	P.megakarya	Leaf	Suscetible	0	RNA-Seq	Pokou et al., 2019*** [21]
309	Tc04v2_g015340	Wall-associated receptor kinase-like 11 (putative)	Up basal	P.megakarya	Leaf	Suscetible	0	RNA-Seq	Pokou et al., 2019*** [21]
310	Tc09v2_g026580	L-type lectin-domain containing receptor kinase I.8	Up basal	P.megakarya	Leaf	Suscetible	0	RNA-Seq	Pokou et al., 2019*** [21]
311	Tc09v2_g003100	Pathogenesis-related protein PR-11 (Glycosyl hydrolase family protein with chitinase insertion domain)	Up basal	P.megakarya	Leaf	Suscetible	0	RNA-Seq	Pokou et al., 2019*** [21]
312	Tc05v2_g026460	NB-ARC domain-containing disease resistance protein, putative	Up basal	P.megakarya	Leaf	Suscetible	0	RNA-Seq	Pokou et al., 2019*** [21]
313	Tc06v2_g005800	Disease resistance protein At5g63020 (putative, probable)	Up basal	P.megakarya	Leaf	Resistant	0	RNA-Seq	Pokou et al., 2019*** [21]
314	Tc03v2_g014690	LRR receptor-like serine/threonine-protein kinase GSO1 (putative)	Up basal	P.megakarya	Leaf	Resistant	0	RNA-Seq	Pokou et al., 2019*** [21]
315	Tc06v2_g005000	Leucine-rich repeat receptor-like protein kinase At5g49770 (probable)	Up basal	P.megakarya	Leaf	Resistant	0	RNA-Seq	Pokou et al., 2019*** [21]
316	Tc06v2_g012710	LRR receptor-like serine/threonine-protein kinase FLS2	Up basal	P.megakarya	Leaf	Resistant	0	RNA-Seq	Pokou et al., 2019*** [21]
317	Tc07v2_g015040	Receptor-like serine/threonine-protein kinase SD1-8 (putative)	Up basal	P.megakarya	Leaf	Resistant	0	RNA-Seq	Pokou et al., 2019*** [21]
318	Tc06v2_g005810	Disease resistance protein At5g63020 (putative, probable)	Up basal	P.megakarya	Leaf	Resistant	0	RNA-Seq	Pokou et al., 2019*** [21]
319	Tc07v2_g007360	Disease resistance protein At4g27220 (putative, probable)	Up basal	P.megakarya	Leaf	Resistant	0	RNA-Seq	Pokou et al., 2019*** [21]
320	Tc06v2_g009830	Pathogenesis-related protein PR-16 (Germin-like protein subfamily 3 member 3)	Up basal	P.megakarya	Leaf	Resistant	0	RNA-Seq	Pokou et al., 2019*** [21]
321	Tc05v2_g022820	Receptor-like protein 12 (putative)	Up basal	P.megakarya	Leaf	Resistant	0	RNA-Seq	Pokou et al., 2019*** [21]
322	Tc10v2_g000930	Concanavalin A-like lectin protein kinase family protein	Up basal	P.megakarya	Leaf	Resistant	0	RNA-Seq	Pokou et al., 2019*** [21]
323	Tc09v2_g003090	Cysteine-rich RLK 34	Up basal	P.megakarya	Leaf	Resistant	0	RNA-Seq	Pokou et al., 2019*** [21]
324	Tc10v2_g012770	Receptor-like protein 12 (putative)	Up basal	P.megakarya	Leaf	Resistant	0	RNA-Seq	Pokou et al., 2019*** [21]
325	Tc10v2_g012750	Receptor-like protein 12 (putative)	Up basal	P.megakarya	Leaf	Resistant	0	RNA-Seq	Pokou et al., 2019*** [21]
326	Tc07v2_g014590	Leucine-rich repeat structural protein ORF147	Up basal	P.megakarya	Leaf	Resistant	0	RNA-Seq	Pokou et al., 2019*** [21]
327	Tc06v2_g000870	Lectin (putative)	Up basal	P.megakarya	Leaf	Resistant	0	RNA-Seq	Pokou et al., 2019*** [21]
328	Tc07v2_g003500	Disease resistance protein At4g27220 (putative, probable)	Up basal	P.megakarya	Leaf	Resistant	0	RNA-Seq	Pokou et al., 2019*** [21]
329	Tc04v2_g008560	Receptor-like protein kinase FERONIA	Up basal	P.megakarya	Leaf	Resistant	0	RNA-Seq	Pokou et al., 2019*** [21]
330	Tc07v2_g005070	G-type lectin S-receptor-like serine/threonine-protein kinase At4g27290	Up basal	P.megakarya	Leaf	Resistant	0	RNA-Seq	Pokou et al., 2019*** [21]
331	Tc07v2_g003480	Disease resistance protein At4g27220 (putative, probable)	Up basal	P.megakarya	Leaf	Resistant	0	RNA-Seq	Pokou et al., 2019*** [21]
332	Tc10v2_g001760	LRR receptor-like serine/threonine-protein kinase At3g47570 (putative, probable)	Up basal	P.megakarya	Leaf	Resistant	0	RNA-Seq	Pokou et al., 2019*** [21]
333	Tc07v2_g011300	Disease resistance protein At4g27220 (putative, probable)	Up basal	P.megakarya	Leaf	Resistant	0	RNA-Seq	Pokou et al., 2019*** [21]
334	Tc05v2_g016960	NB-ARC domain-containing disease resistance protein (putative)	Up basal	P.megakarya	Leaf	Resistant	0	RNA-Seq	Pokou et al., 2019*** [21]
335	Tc01v2_g027470.1	LRR receptor-like serine/threonine-protein kinase RPK2	²NA	P.palmivora	Leaf	Resistant	²NA	PCR/Bioinformatics	Muñoz et al., 2021 [46]
336	Tc10v2_g005800.1	MLO-like protein 6 isoform X1	²NA	P.palmivora	Leaf	Resistant	²NA	PCR/Bioinformatics	Muñoz et al., 2021 [46]
337	Tc10v2_g004170.1	F-box protein At2g39490	²NA	P.palmivora	Leaf	Resistant	²NA	PCR/Bioinformatics	Muñoz et al., 2021 [46]
338	Tc10v2_g004280.1	F-box protein At2g39490 (predicted)	²NA	P.palmivora	Leaf	Resistant	²NA	PCR/Bioinformatics	Muñoz et al., 2021 [46]
339	Tc03v2_g026110.1	Nbs-lrr resistance-like protein	²NA	P.palmivora	Leaf	Resistant	²NA	PCR/Bioinformatics	Muñoz et al., 2021 [46]
340	Tc03v2_g026450.1	Nbs-lrr resistance-like protein	²NA	P.palmivora	Leaf	Resistant	²NA	PCR/Bioinformatics	Muñoz et al., 2021 [46]
341	Tc03v2_g026140.1	NBS resistance-like protein	²NA	P.palmivora	Leaf	Resistant	²NA	PCR/Bioinformatics	Muñoz et al., 2021 [46]
342	Tc03v2_g026480.1	Disease resistance protein At4g19060 (predicted, probable)	²NA	P.palmivora	Leaf	Resistant	²NA	PCR/Bioinformatics	Muñoz et al., 2021 [46]
343	Tc03v2_g026160.1	Nbs-lrr resistance protein (putative)	²NA	P.palmivora	Leaf	Resistant	²NA	PCR/Bioinformatics	Muñoz et al., 2021 [46]
344	Tc03v2_g026170.1	Nbs-lrr resistance protein (putative)	²NA	P.palmivora	Leaf	Resistant	²NA	PCR/Bioinformatics	Muñoz et al., 2021 [46]
345	Tc03v2_g026190.1	Nbs-lrr resistance protein	²NA	P.palmivora	Leaf	Resistant	²NA	PCR/Bioinformatics	Muñoz et al., 2021 [46]
346	Tc03v2_g027150.1	LRR receptor-like serine/threonine-protein kinase FEI 1	²NA	P.palmivora	Leaf	Resistant	²NA	PCR/Bioinformatics	Muñoz et al., 2021 [46]
347	Tc03v2_g026130.1	Leucine-rich repeat family protein (putative)	²NA	P.palmivora	Leaf	Resistant	²NA	PCR/Bioinformatics	Muñoz et al., 2021 [46]
348	Tc03v2_g026470.1	Leucine-rich repeat family protein (putative)	²NA	P.palmivora	Leaf	Resistant	²NA	PCR/Bioinformatics	Muñoz et al., 2021 [46]
349	Tc03v2_g026890.1	Long-chain fatty alcohol dehydrogenase family protein	²NA	P.palmivora	Leaf	Resistant	²NA	PCR/Bioinformatics	Muñoz et al., 2021 [46]
350	Tc01v2_g002300.1	Disease resistance protein At1g50180 (predicted, putative)	²NA	P.palmivora	Leaf	Resistant	²NA	PCR/Bioinformatics	Muñoz et al., 2021 [46]
351	Tc01v2_g002490.1	Disease resistance RPP13-like protein 4 (predicted)	²NA	P.palmivora	Leaf	Resistant	²NA	PCR/Bioinformatics	Muñoz et al., 2021 [46]
352	Tc01v2_g001880.1	Leucine-rich receptor-like protein kinase family protein	²NA	P.palmivora	Leaf	Resistant	²NA	PCR/Bioinformatics	Muñoz et al., 2021 [46]
353	Tc01v2_g004360.1	Reticulan like protein B13	²NA	P.palmivora	Leaf	Resistant	²NA	PCR/Bioinformatics	Muñoz et al., 2021 [46]
354	Tc01v2_g004380.1	Nbs-lrr resistance protein (putative)	²NA	P.palmivora	Leaf	Resistant	²NA	PCR/Bioinformatics	Muñoz et al., 2021 [46]
355	Tc01v2_g004390.1	Nbs-lrr resistance protein (putative)	²NA	P.palmivora	Leaf	Resistant	²NA	PCR/Bioinformatics	Muñoz et al., 2021 [46]
356	Tc01v2_g002080.1	Leucine-rich repeat receptor-like protein kinase family protein	²NA	P.palmivora	Leaf	Resistant	²NA	PCR/Bioinformatics	Muñoz et al., 2021 [46]
357	Tc01v2_g002100.1	Leucine-rich repeat (LRR) family protein	²NA	P.palmivora	Leaf	Resistant	²NA	PCR/Bioinformatics	Muñoz et al., 2021 [46]
358	Tc01v2_g003280.1	Acidic leucine-rich nuclear phosphoprotein 32-related protein (predicted)	²NA	P.palmivora	Leaf	Resistant	²NA	PCR/Bioinformatics	Muñoz et al., 2021 [46]
359	Tc08v2_g002170.1	LRR receptor-like serine/threonine-protein kinase At2g16250 isoform X1 (predicted, probable)	²NA	P.palmivora	Leaf	Resistant	²NA	PCR/Bioinformatics	Muñoz et al., 2021 [46]
360	Tc08v2_g003150.1	LRR receptor-like serine/threonine-protein kinase At4g36180 (predicted, probable)	²NA	P.palmivora	Leaf	Resistant	²NA	PCR/Bioinformatics	Muñoz et al., 2021 [46]
361	Tc08v2_g003920.1	Leucine-rich receptor-like protein kinase family protein	²NA	P.palmivora	Leaf	Resistant	²NA	PCR/Bioinformatics	Muñoz et al., 2021 [46]
362	Tc08v2_g003050.1	LRR receptor-like serine/threonine-protein kinase FLS2 (predicted)	²NA	P.palmivora	Leaf	Resistant	²NA	PCR/Bioinformatics	Muñoz et al., 2021 [46]
363	Tc06v2_g010180.1	NB-ARC domain-containing disease resistance protein isoform 1 (putative)	²NA	P.palmivora	Leaf	Resistant	²NA	PCR/Bioinformatics	Muñoz et al., 2021 [46]
364	Tc06v2_g010200.1	NB-ARC domain-containing disease resistance protein (putative)	²NA	P.palmivora	Leaf	Resistant	²NA	PCR/Bioinformatics	Muñoz et al., 2021 [46]
365	Tc06v2_g010130.1	Leucine-rich repeat protein kinase family protein (putative)	²NA	P.palmivora	Leaf	Resistant	²NA	PCR/Bioinformatics	Muñoz et al., 2021 [46]
366	Tc06v2_g010780.1	Strubbelig-receptor family 6	²NA	P.palmivora	Leaf	Resistant	²NA	PCR/Bioinformatics	Muñoz et al., 2021 [46]
367	Tc06v2_g011020.1	Leucine-rich repeat transmembrane protein kinase	²NA	P.palmivora	Leaf	Resistant	²NA	PCR/Bioinformatics	Muñoz et al., 2021 [46]
368	Tc06v2_g011030.1	Leucine-rich repeat transmembrane protein kinase	²NA	P.palmivora	Leaf	Resistant	²NA	PCR/Bioinformatics	Muñoz et al., 2021 [46]
369	Tc06v2_g011050.1	Leucine-rich repeat transmembrane protein kinase	²NA	P.palmivora	Leaf	Resistant	²NA	PCR/Bioinformatics	Muñoz et al., 2021 [46]
370	Tc06v2_g011070.1	LRR receptor-like serine/threonine-protein kinase At1g56140 (predicted, probable)	²NA	P.palmivora	Leaf	Resistant	²NA	PCR/Bioinformatics	Muñoz et al., 2021 [46]
371	Tc06v2_g011450.1	Disease resistance family protein / LRR family protein (putative)	²NA	P.palmivora	Leaf	Resistant	²NA	PCR/Bioinformatics	Muñoz et al., 2021 [46]
372	Tc06v2_g003670.1	Leucine-rich repeat receptor-like serine/threonine-protein kinase At2g24130 isoform X2 (predicted, putative)	²NA	P.palmivora	Leaf	Resistant	²NA	PCR/Bioinformatics	Muñoz et al., 2021 [46]
373	Tc06v2_g003530.1	F-box/RNI-like superfamily protein	²NA	P.palmivora	Leaf	Resistant	²NA	PCR/Bioinformatics	Muñoz et al., 2021 [46]
374	Tc06v2_g003690.1	Serine-threonine protein kinase, plant-type (putative)	²NA	P.palmivora	Leaf	Resistant	²NA	PCR/Bioinformatics	Muñoz et al., 2021 [46]
375	Tc02v2_g001110.1	NB-ARC domain-containing disease resistance protein isoform 1	²NA	P.palmivora	Leaf	Resistant	²NA	PCR/Bioinformatics	Muñoz et al., 2021 [46]
376	Tc02v2_g001200.1	NB-ARC domain-containing disease resistance protein (putative)	²NA	P.palmivora	Leaf	Resistant	²NA	PCR/Bioinformatics	Muñoz et al., 2021 [46]
377	Tc02v2_g001540.1	Leucine-rich receptor-like protein kinase family protein (putative)	²NA	P.palmivora	Leaf	Resistant	²NA	PCR/Bioinformatics	Muñoz et al., 2021 [46]
378	Tc02v2_g002630.1	Leucine-rich receptor-like protein kinase family protein, XI-23,RLK7 (putative)	²NA	P.palmivora	Leaf	Resistant	²NA	PCR/Bioinformatics	Muñoz et al., 2021 [46]
379	Tc02v2_g001020.1	Outer arm dynein light chain 1 protein isoform 1	²NA	P.palmivora	Leaf	Resistant	²NA	PCR/Bioinformatics	Muñoz et al., 2021 [46]
380	Tc02v2_g001100.1	Disease resistance protein At4g27220 (predicted, probable)	²NA	P.palmivora	Leaf	Resistant	²NA	PCR/Bioinformatics	Muñoz et al., 2021 [46]
381	Tc02v2_g001120.1	Uncharacterized protein LOC18607098 isoform X4 (predicted)	²NA	P.palmivora	Leaf	Resistant	²NA	PCR/Bioinformatics	Muñoz et al., 2021 [46]
382	Tc02v2_g001130.1	NB-ARC domain-containing disease resistance protein (putative)	²NA	P.palmivora	Leaf	Resistant	²NA	PCR/Bioinformatics	Muñoz et al., 2021 [46]
383	Tc02v2_g001170.1	Uncharacterized protein LOC108660603 (predicted)	²NA	P.palmivora	Leaf	Resistant	²NA	PCR/Bioinformatics	Muñoz et al., 2021 [46]
384	Tc02v2_g001190.1	Disease resistance protein At4g27190 (predicted)	²NA	P.palmivora	Leaf	Resistant	²NA	PCR/Bioinformatics	Muñoz et al., 2021 [46]
385	Tc02v2_g002950.1	F-box/RNI-like superfamily protein isoform 2	²NA	P.palmivora	Leaf	Resistant	²NA	PCR/Bioinformatics	Muñoz et al., 2021 [46]
386	Tc01v2_g029920.1	G-type lectin S-receptor-like serine/threonine-protein kinase SD2-2 (predicted)	²NA	P.palmivora	Leaf	Resistant	²NA	PCR/Bioinformatics	Muñoz et al., 2021 [46]
387	Tc06v2_g000460.1	Cc-nbs-lrr resistance protein (putative)	²NA	P.palmivora	Leaf	Resistant	²NA	PCR/Bioinformatics	Muñoz et al., 2021 [46]
388	Tc06v2_g000490.1	Cc-nbs-lrr resistance protein (putative)	²NA	P.palmivora	Leaf	Resistant	²NA	PCR/Bioinformatics	Muñoz et al., 2021 [46]
389	Tc06v2_g000350.1	Leucine-rich receptor-like protein kinase family protein	²NA	P.palmivora	Leaf	Resistant	²NA	PCR/Bioinformatics	Muñoz et al., 2021 [46]
390	Tc06v2_g000550.1	LRR receptor-like serine/threonine-protein kinase At3g47570 (probable)	²NA	P.palmivora	Leaf	Resistant	²NA	PCR/Bioinformatics	Muñoz et al., 2021 [46]
391	Tc06v2_g000470.1	Leucine-rich repeat protein kinase family protein (putative)	²NA	P.palmivora	Leaf	Resistant	²NA	PCR/Bioinformatics	Muñoz et al., 2021 [46]
392	Tc06v2_g016800.1	G-type lectin S-receptor-like serine/threonine-protein kinase At1g11300 (predicted)	²NA	P.palmivora	Leaf	Resistant	²NA	PCR/Bioinformatics	Muñoz et al., 2021 [46]
393	Tc06v2_g016810.1	Uncharacterized protein LOC18596995	²NA	P.palmivora	Leaf	Resistant	²NA	PCR/Bioinformatics	Muñoz et al., 2021 [46]
394	Tc06v2_g016840.1	Uncharacterized protein LOC18596999	²NA	P.palmivora	Leaf	Resistant	²NA	PCR/Bioinformatics	Muñoz et al., 2021 [46]
395	Tc06v2_g016860.1	Receptor kinase 3	²NA	P.palmivora	Leaf	Resistant	²NA	PCR/Bioinformatics	Muñoz et al., 2021 [46]
396	Tc06v2_g016870.1	G-type lectin S-receptor-like serine/threonine-protein kinase At4g27290 isoform X1 (predicted)	²NA	P.palmivora	Leaf	Resistant	²NA	PCR/Bioinformatics	Muñoz et al., 2021 [46]
397	Tc06v2_g016880.1	Receptor kinase 3 isoform 1	²NA	P.palmivora	Leaf	Resistant	²NA	PCR/Bioinformatics	Muñoz et al., 2021 [46]
398	Tc06v2_g016900.1	S-locus lectin protein kinase family protein	²NA	P.palmivora	Leaf	Resistant	²NA	PCR/Bioinformatics	Muñoz et al., 2021 [46]
399	Tc06v2_g016910.1	S-locus lectin protein kinase family protein (putative)	²NA	P.palmivora	Leaf	Resistant	²NA	PCR/Bioinformatics	Muñoz et al., 2021 [46]
400	Tc06v2_g016920.1	S-locus lectin protein kinase family protein isoform 1	²NA	P.palmivora	Leaf	Resistant	²NA	PCR/Bioinformatics	Muñoz et al., 2021 [46]
401	Tc06v2_g016930.1	S-locus lectin protein kinase family protein (putative)	²NA	P.palmivora	Leaf	Resistant	²NA	PCR/Bioinformatics	Muñoz et al., 2021 [46]
402	Tc06v2_g017250.1	Cysteine-rich receptor-like protein kinase 10 (predicted)	²NA	P.palmivora	Leaf	Resistant	²NA	PCR/Bioinformatics	Muñoz et al., 2021 [46]
403	Tc06v2_g017290.1	Cysteine-rich receptor-like protein kinase 29 isoform X2 (predicted)	²NA	P.palmivora	Leaf	Resistant	²NA	PCR/Bioinformatics	Muñoz et al., 2021 [46]
404	Tc06v2_g017300.1	Cysteine-rich RLK 29 isoform 1 (putative)	²NA	P.palmivora	Leaf	Resistant	²NA	PCR/Bioinformatics	Muñoz et al., 2021 [46]
405	Tc06v2_g017320.1	Cysteine-rich RLK 29	²NA	P.palmivora	Leaf	Resistant	²NA	PCR/Bioinformatics	Muñoz et al., 2021 [46]
406	Tc06v2_g017330.1	Cysteine-rich RLK 29	²NA	P.palmivora	Leaf	Resistant	²NA	PCR/Bioinformatics	Muñoz et al., 2021 [46]
407	Tc06v2_g017340.1	Cysteine-rich receptor-like protein kinase 35 isoform X3 (putative)	²NA	P.palmivora	Leaf	Resistant	²NA	PCR/Bioinformatics	Muñoz et al., 2021 [46]
408	Tc06v2_g017350.1	Cysteine-rich RLK (RECEPTOR-like protein kinase) 14 isoform 2 (putative)	²NA	P.palmivora	Leaf	Resistant	²NA	PCR/Bioinformatics	Muñoz et al., 2021 [46]
409	Tc06v2_g017360.1	Cysteine-rich protein, putative isoform 1	²NA	P.palmivora	Leaf	Resistant	²NA	PCR/Bioinformatics	Muñoz et al., 2021 [46]
410	Tc06v2_g017370.1	Uncharacterized protein LOC18597062	²NA	P.palmivora	Leaf	Resistant	²NA	PCR/Bioinformatics	Muñoz et al., 2021 [46]
411	Tc06v2_g017380.1	Cysteine-rich receptor-like protein kinase 10 (predicted)	²NA	P.palmivora	Leaf	Resistant	²NA	PCR/Bioinformatics	Muñoz et al., 2021 [46]
412	Tc06v2_g017390.1	Cysteine-rich receptor-like protein kinase 10 (predicted)	²NA	P.palmivora	Leaf	Resistant	²NA	PCR/Bioinformatics	Muñoz et al., 2021 [46]
413	Tc06v2_g017400.1	Uncharacterized protein LOC18597066	²NA	P.palmivora	Leaf	Resistant	²NA	PCR/Bioinformatics	Muñoz et al., 2021 [46]
414	Tc06v2_g017420.2	Cysteine-rich receptor-like protein kinase 29 isoform X2 (predicted)	²NA	P.palmivora	Leaf	Resistant	²NA	PCR/Bioinformatics	Muñoz et al., 2021 [46]
415	Tc06v2_g017430.1	Cysteine-rich receptor-like protein kinase 25 (predicted)	²NA	P.palmivora	Leaf	Resistant	²NA	PCR/Bioinformatics	Muñoz et al., 2021 [46]
416	Tc06v2_g017440.1	Cysteine-rich receptor-like protein kinase 26 (predicted)	²NA	P.palmivora	Leaf	Resistant	²NA	PCR/Bioinformatics	Muñoz et al., 2021 [46]
417	Tc06v2_g017470.1	Cysteine-rich receptor-like protein kinase 10 (predicted)	²NA	P.palmivora	Leaf	Resistant	²NA	PCR/Bioinformatics	Muñoz et al., 2021 [46]
418	Tc06v2_g016150.1	STRUBBELIG-receptor family 3 isoform 1 (putative)	²NA	P.palmivora	Leaf	Resistant	²NA	PCR/Bioinformatics	Muñoz et al., 2021 [46]
419	Tc06v2_g018760.1	protein STRUBBELIG-RECEPTOR FAMILY	²NA	P.palmivora	Leaf	Resistant	²NA	PCR/Bioinformatics	Muñoz et al., 2021 [46]
420	Tc06v2_g015980.1	TMV resistance protein N (predicted)	²NA	P.palmivora	Leaf	Resistant	²NA	PCR/Bioinformatics	Muñoz et al., 2021 [46]
421	Tc06v2_g015100.1	Leucine-rich repeat receptor-like serine/threonine-protein kinase At2g14440 (predicted, putative)	²NA	P.palmivora	Leaf	Resistant	²NA	PCR/Bioinformatics	Muñoz et al., 2021 [46]
422	Tc06v2_g016450.1	F-box protein At1g49610 (predicted, putative)	²NA	P.palmivora	Leaf	Resistant	²NA	PCR/Bioinformatics	Muñoz et al., 2021 [46]
423	Tc06v2_g016480.1	FBD-associated F-box protein At1g61330 (predicted low quality, putative)	²NA	P.palmivora	Leaf	Resistant	²NA	PCR/Bioinformatics	Muñoz et al., 2021 [46]
424	Tc06v2_g016530.1	Protein TRANSPORT INHIBITOR RESPONSE 1 (predicted)	²NA	P.palmivora	Leaf	Resistant	²NA	PCR/Bioinformatics	Muñoz et al., 2021 [46]
425	Tc06v2_g016540.1	Protein TRANSPORT INHIBITOR RESPONSE 1 isoform X1 (predicted)	²NA	P.palmivora	Leaf	Resistant	²NA	PCR/Bioinformatics	Muñoz et al., 2021 [46]
426	Tc06v2_g017860.1	Phospholipase A I isoform X1 (predicted)	²NA	P.palmivora	Leaf	Resistant	²NA	PCR/Bioinformatics	Muñoz et al., 2021 [46]
427	Tc06v2_g018570.1	FBD-associated F-box protein At5g22730 (predicted)	²NA	P.palmivora	Leaf	Resistant	²NA	PCR/Bioinformatics	Muñoz et al., 2021 [46]
428	Tc06v2_g018590.1	FBD-associated F-box protein At5g22730 (predicted)	²NA	P.palmivora	Leaf	Resistant	²NA	PCR/Bioinformatics	Muñoz et al., 2021 [46]
429	Tc06v2_g018600.1	FBD-associated F-box protein At5g22730 (predicted)	²NA	P.palmivora	Leaf	Resistant	²NA	PCR/Bioinformatics	Muñoz et al., 2021 [46]
430	Tc02v2_g013380.1	LRR receptor-like serine/threonine-protein kinase GSO1 (predicted)	²NA	P.palmivora	Leaf	Resistant	²NA	PCR/Bioinformatics	Muñoz et al., 2021 [46]
431	Tc02v2_g013390.1	LRR receptor-like serine/threonine-protein kinase GSO2 (predicted)	²NA	P.palmivora	Leaf	Resistant	²NA	PCR/Bioinformatics	Muñoz et al., 2021 [46]
432	Tc02v2_g013940.1	SET domain protein 2 isoform 1	²NA	P.palmivora	Leaf	Resistant	²NA	PCR/Bioinformatics	Muñoz et al., 2021 [46]
433	Tc02v2_g014020.1	RNI-like/FBD-like domains	²NA	P.palmivora	Leaf	Resistant	²NA	PCR/Bioinformatics	Muñoz et al., 2021 [46]
434	Tc04v2_g018750.1	G-type lectin S-receptor-like serine/threonine-protein kinase LECRK2 (predicted)	²NA	P.palmivora	Leaf	Resistant	²NA	PCR/Bioinformatics	Muñoz et al., 2021 [46]
435	Tc04v2_g019600.1	Leucine-rich repeat protein kinase family protein isoform 1	²NA	P.palmivora	Leaf	Resistant	²NA	PCR/Bioinformatics	Muñoz et al., 2021 [46]
436	Tc04v2_g018480.1	RAN GTPase activating protein 2	²NA	P.palmivora	Leaf	Resistant	²NA	PCR/Bioinformatics	Muñoz et al., 2021 [46]
437	Tc04v2_g018530.1	Serine-threonine protein kinase, plant-type, isoform 1 (putative)	²NA	P.palmivora	Leaf	Resistant	²NA	PCR/Bioinformatics	Muñoz et al., 2021 [46]
438	Tc04v2_g019390.1	Leucine-rich repeat (LRR) family protein (putative)	²NA	P.palmivora	Leaf	Resistant	²NA	PCR/Bioinformatics	Muñoz et al., 2021 [46]
439	Tc04v2_g001160.1	Kinase family protein with domain of Uncharacterized protein function (DUF26; putative)	²NA	P.palmivora	Leaf	Resistant	²NA	PCR/Bioinformatics	Muñoz et al., 2021 [46]
440	Tc04v2_g001170.1	Cysteine-rich RLK 42	²NA	P.palmivora	Leaf	Resistant	²NA	PCR/Bioinformatics	Muñoz et al., 2021 [46]
441	Tc04v2_g000470.1	Inactive receptor kinase At2g26730 (predicted, probable)	²NA	P.palmivora	Leaf	Resistant	²NA	PCR/Bioinformatics	Muñoz et al., 2021 [46]
442	Tc08v2_g006690.1	Nbs-lrr resistance protein (putative)	²NA	P.palmivora	Leaf	Resistant	²NA	PCR/Bioinformatics	Muñoz et al., 2021 [46]
443	Tc08v2_g006710.1	Nbs-lrr resistance protein (putative)	²NA	P.palmivora	Leaf	Resistant	²NA	PCR/Bioinformatics	Muñoz et al., 2021 [46]
444	Tc08v2_g006730.1	Nbs-lrr resistance protein (putative)	²NA	P.palmivora	Leaf	Resistant	²NA	PCR/Bioinformatics	Muñoz et al., 2021 [46]
445	Tc08v2_g005430.1	Seven transmembrane MLO family protein	²NA	P.palmivora	Leaf	Resistant	²NA	PCR/Bioinformatics	Muñoz et al., 2021 [46]
446	Tc08v2_g005450.1	Seven transmembrane MLO family protein	²NA	P.palmivora	Leaf	Resistant	²NA	PCR/Bioinformatics	Muñoz et al., 2021 [46]
447	Tc08v2_g006800.1	Leucine-rich receptor-like protein kinase family protein, XI-23,RLK7	²NA	P.palmivora	Leaf	Resistant	²NA	PCR/Bioinformatics	Muñoz et al., 2021 [46]
448	Tc08v2_g006810.1	Leucine-rich repeat transmembrane protein kinase family protein	²NA	P.palmivora	Leaf	Resistant	²NA	PCR/Bioinformatics	Muñoz et al., 2021 [46]
449	Tc08v2_g007290.1	Leucine-rich repeat protein kinase family protein (putative)	²NA	P.palmivora	Leaf	Resistant	²NA	PCR/Bioinformatics	Muñoz et al., 2021 [46]
450	Tc08v2_g005750.1	Transport inhibitor response 1-like protein (predicted)	²NA	P.palmivora	Leaf	Resistant	²NA	PCR/Bioinformatics	Muñoz et al., 2021 [46]
451	Tc08v2_g006220.1	RAB geranylgeranyl transferase alpha subunit 1, isoform 1 (putative)	²NA	P.palmivora	Leaf	Resistant	²NA	PCR/Bioinformatics	Muñoz et al., 2021 [46]
452	Tc10v2_g011880.1	Disease resistance RPP13-like protein 1 (predicted, putative)	²NA	P.palmivora	Leaf	Resistant	²NA	PCR/Bioinformatics	Muñoz et al., 2021 [46]
453	Tc10v2_g010220.1	Disease resistance protein At4g27220 isoform X2 (predicted, putative)	²NA	P.palmivora	Leaf	Resistant	²NA	PCR/Bioinformatics	Muñoz et al., 2021 [46]
454	Tc10v2_g010260.1	Cc-nbs-lrr resistance protein (putative)	²NA	P.palmivora	Leaf	Resistant	²NA	PCR/Bioinformatics	Muñoz et al., 2021 [46]
455	Tc10v2_g011850.1	Disease resistance RPP13-like protein 1 (predicted, putative)	²NA	P.palmivora	Leaf	Resistant	²NA	PCR/Bioinformatics	Muñoz et al., 2021 [46]
456	Tc10v2_g011860.1	Disease resistance RPP13-like protein 1 (predicted, putative)	²NA	P.palmivora	Leaf	Resistant	²NA	PCR/Bioinformatics	Muñoz et al., 2021 [46]
457	Tc10v2_g011910.1	Disease resistance RPP13-like protein 1 (predicted, putative)	²NA	P.palmivora	Leaf	Resistant	²NA	PCR/Bioinformatics	Muñoz et al., 2021 [46]
458	Tc10v2_g011920.14	Disease resistance RPP13-like protein 1 (predicted, putative)	²NA	P.palmivora	Leaf	Resistant	²NA	PCR/Bioinformatics	Muñoz et al., 2021 [46]
459	Tc10v2_g011930.1	Disease resistance RPP13-like protein 1 (predicted, putative)	²NA	P.palmivora	Leaf	Resistant	²NA	PCR/Bioinformatics	Muñoz et al., 2021 [46]
460	Tc10v2_g012140.1	Disease resistance RPP13-like protein 1 (predicted, putative)	²NA	P.palmivora	Leaf	Resistant	²NA	PCR/Bioinformatics	Muñoz et al., 2021 [46]
461	Tc10v2_g012150.1	Disease resistance RPP13-like protein 1 (predicted, putative)	²NA	P.palmivora	Leaf	Resistant	²NA	PCR/Bioinformatics	Muñoz et al., 2021 [46]
462	Tc10v2_g012160.1	Disease resistance protein RGA3 (predicted, putative)	²NA	P.palmivora	Leaf	Resistant	²NA	PCR/Bioinformatics	Muñoz et al., 2021 [46]
463	Tc10v2_g012180.2	Disease resistance RPP13-like protein 1 (predicted, putative)	²NA	P.palmivora	Leaf	Resistant	²NA	PCR/Bioinformatics	Muñoz et al., 2021 [46]
464	Tc10v2_g013430.1	Disease resistance RPP13-like protein 1 (predicted, putative)	²NA	P.palmivora	Leaf	Resistant	²NA	PCR/Bioinformatics	Muñoz et al., 2021 [46]
465	Tc10v2_g013440.1	Disease resistance RPP13-like protein 1 (predicted, putative)	²NA	P.palmivora	Leaf	Resistant	²NA	PCR/Bioinformatics	Muñoz et al., 2021 [46]
466	Tc10v2_g011890.1	Disease resistance RPP13-like protein 1 (predicted, putative)	²NA	P.palmivora	Leaf	Resistant	²NA	PCR/Bioinformatics	Muñoz et al., 2021 [46]
467	Tc10v2_g012100.1	Cc-nbs-lrr resistance protein (putative)	²NA	P.palmivora	Leaf	Resistant	²NA	PCR/Bioinformatics	Muñoz et al., 2021 [46]
468	Tc10v2_g012170.1	Disease resistance RPP13-like protein 1 (predicted, putative)	²NA	P.palmivora	Leaf	Resistant	²NA	PCR/Bioinformatics	Muñoz et al., 2021 [46]
469	Tc10v2_g013340.1	Disease resistance RPP13-like protein 1 (predicted, putative)	²NA	P.palmivora	Leaf	Resistant	²NA	PCR/Bioinformatics	Muñoz et al., 2021 [46]
470	Tc10v2_g013350.1	Disease resistance RPP13-like protein 1 (predicted, putative)	²NA	P.palmivora	Leaf	Resistant	²NA	PCR/Bioinformatics	Muñoz et al., 2021 [46]
471	Tc10v2_g013360.1	Disease resistance RPP13-like protein 1 (predicted, putative)	²NA	P.palmivora	Leaf	Resistant	²NA	PCR/Bioinformatics	Muñoz et al., 2021 [46]
472	Tc10v2_g013390.1	Disease resistance RPP13-like protein 1 (predicted, putative)	²NA	P.palmivora	Leaf	Resistant	²NA	PCR/Bioinformatics	Muñoz et al., 2021 [46]
473	Tc10v2_g013400.1	Disease resistance RPP13-like protein 1 (predicted, putative)	²NA	P.palmivora	Leaf	Resistant	²NA	PCR/Bioinformatics	Muñoz et al., 2021 [46]
474	Tc10v2_g013410.1	Disease resistance protein At3g14460 (predicted, putative)	²NA	P.palmivora	Leaf	Resistant	²NA	PCR/Bioinformatics	Muñoz et al., 2021 [46]
475	Tc10v2_g012610.1	Cysteine-rich RLK (RECEPTOR-like protein kinase) 25 (putative)	²NA	P.palmivora	Leaf	Resistant	²NA	PCR/Bioinformatics	Muñoz et al., 2021 [46]
476	Tc10v2_g010160.1	Leucine-rich repeat protein kinase family protein isoform 1	²NA	P.palmivora	Leaf	Resistant	²NA	PCR/Bioinformatics	Muñoz et al., 2021 [46]
477	Tc10v2_g011560.1	MDIS1-interacting receptor like kinase 2 (predicted)	²NA	P.palmivora	Leaf	Resistant	²NA	PCR/Bioinformatics	Muñoz et al., 2021 [46]
478	Tc10v2_g011580.1	MDIS1-interacting receptor like kinase 2 (predicted)	²NA	P.palmivora	Leaf	Resistant	²NA	PCR/Bioinformatics	Muñoz et al., 2021 [46]
479	Tc10v2_g011640.1	Leucine-rich repeat receptor-like protein kinase family protein (putative)	²NA	P.palmivora	Leaf	Resistant	²NA	PCR/Bioinformatics	Muñoz et al., 2021 [46]
480	Tc10v2_g010240.1	Receptor like protein 30 (predicted)	²NA	P.palmivora	Leaf	Resistant	²NA	PCR/Bioinformatics	Muñoz et al., 2021 [46]
481	Tc10v2_g010310.1	LRR receptor-like serine/threonine-protein kinase GSO2 (predicted)	²NA	P.palmivora	Leaf	Resistant	²NA	PCR/Bioinformatics	Muñoz et al., 2021 [46]
482	Tc10v2_g011590.1	Leucine-rich repeat receptor-like protein kinase At1g35710 (predicted, probable)	²NA	P.palmivora	Leaf	Resistant	²NA	PCR/Bioinformatics	Muñoz et al., 2021 [46]
483	Tc10v2_g011600.1	Leucine-rich repeat receptor-like serine/threonine-protein kinase BAM2 (predicted)	²NA	P.palmivora	Leaf	Resistant	²NA	PCR/Bioinformatics	Muñoz et al., 2021 [46]
484	Tc10v2_g011710.1	Leucine-rich repeat receptor-like protein kinase At2g33170 (predicted, probable)	²NA	P.palmivora	Leaf	Resistant	²NA	PCR/Bioinformatics	Muñoz et al., 2021 [46]
485	Tc10v2_g011900.1	Disease resistance RPP13-like protein 1 (predicted, putative)	²NA	P.palmivora	Leaf	Resistant	²NA	PCR/Bioinformatics	Muñoz et al., 2021 [46]
486	Tc10v2_g012080.1	Disease resistance RPM1-like protein	²NA	P.palmivora	Leaf	Resistant	²NA	PCR/Bioinformatics	Muñoz et al., 2021 [46]
487	Tc10v2_g012700.1	DNA-damage-repair/toleration protein DRT100-like isoform X1 (predicted)	²NA	P.palmivora	Leaf	Resistant	²NA	PCR/Bioinformatics	Muñoz et al., 2021 [46]
488	Tc10v2_g012720.1	Receptor-like protein 12 (predicted)	²NA	P.palmivora	Leaf	Resistant	²NA	PCR/Bioinformatics	Muñoz et al., 2021 [46]
489	Tc10v2_g012750.1	Receptor-like protein 12 (predicted)	²NA	P.palmivora	Leaf	Resistant	²NA	PCR/Bioinformatics	Muñoz et al., 2021 [46]
490	Tc10v2_g012760.1	LRR receptor-like serine/threonine-protein kinase At1g12460 (probable)	²NA	P.palmivora	Leaf	Resistant	²NA	PCR/Bioinformatics	Muñoz et al., 2021 [46]
491	Tc10v2_g012770.2	Receptor-like protein 12 (predicted)	²NA	P.palmivora	Leaf	Resistant	²NA	PCR/Bioinformatics	Muñoz et al., 2021 [46]
492	Tc10v2_g012830.1	Receptor like protein 6 (putative)	²NA	P.palmivora	Leaf	Resistant	²NA	PCR/Bioinformatics	Muñoz et al., 2021 [46]
493	Tc10v2_g012850.1	Receptor like protein 6 (putative)	²NA	P.palmivora	Leaf	Resistant	²NA	PCR/Bioinformatics	Muñoz et al., 2021 [46]
494	Tc10v2_g012930.1	Receptor like protein 34	²NA	P.palmivora	Leaf	Resistant	²NA	PCR/Bioinformatics	Muñoz et al., 2021 [46]
495	Tc10v2_g012980.1	Receptor like protein 34	²NA	P.palmivora	Leaf	Resistant	²NA	PCR/Bioinformatics	Muñoz et al., 2021 [46]
496	Tc10v2_g013370.1	Disease resistance RPP13-like protein 1 (predicted, putative)	²NA	P.palmivora	Leaf	Resistant	²NA	PCR/Bioinformatics	Muñoz et al., 2021 [46]
497	Tc10v2_g013380.1	Disease resistance protein At3g14460 (predicted, putative)	²NA	P.palmivora	Leaf	Resistant	²NA	PCR/Bioinformatics	Muñoz et al., 2021 [46]
498	Tc10v2_g013420.1	NB-ARC domain-containing disease resistance protein (putative)	²NA	P.palmivora	Leaf	Resistant	²NA	PCR/Bioinformatics	Muñoz et al., 2021 [46]
499	3211130	F-box/RNI-like superfamily protein isoform 1	²NA	P.palmivora	Leaf	Resistant	²NA	PCR/Bioinformatics	Muñoz et al., 2021 [46]
500	3211656	Inactive leucine-rich repeat receptor-like protein kinase IMK2 (predicted, probably)	²NA	P.palmivora	Leaf	Resistant	²NA	PCR/Bioinformatics	Muñoz et al., 2021 [46]
501	3212639	RAN GTPase activating protein 1 isoform 1	²NA	P.palmivora	Leaf	Resistant	²NA	PCR/Bioinformatics	Muñoz et al., 2021 [46]
502	3212940	F-box family protein	²NA	P.palmivora	Leaf	Resistant	²NA	PCR/Bioinformatics	Muñoz et al., 2021 [46]
503	3214102	PRK domain-containing protein/F-box-like domain-containing protein	²NA	P.palmivora	Leaf	Resistant	²NA	PCR/Bioinformatics	Muñoz et al., 2021 [46]
504	3343189	LRR receptor-like serine/threonine-protein kinase FEI 1 (predicted)	²NA	P.palmivora	Leaf	Resistant	²NA	PCR/Bioinformatics	Muñoz et al., 2021 [46]
505	3343513	Long-chain fatty alcohol dehydrogenase family protein	²NA	P.palmivora	Leaf	Resistant	²NA	PCR/Bioinformatics	Muñoz et al., 2021 [46]
506	3344016	Beta-galactosidase 7	²NA	P.palmivora	Leaf	Resistant	²NA	PCR/Bioinformatics	Muñoz et al., 2021 [46]
507	3344057	Leucine-rich repeat family protein, putative	²NA	P.palmivora	Leaf	Resistant	²NA	PCR/Bioinformatics	Muñoz et al., 2021 [46]
508	3344063	Nbs-lrr resistance-like protein	²NA	P.palmivora	Leaf	Resistant	²NA	PCR/Bioinformatics	Muñoz et al., 2021 [46]
509	3344431	Nbs-lrr resistance protein	²NA	P.palmivora	Leaf	Resistant	²NA	PCR/Bioinformatics	Muñoz et al., 2021 [46]
510	3344436	Nbs-lrr resistance protein	²NA	P.palmivora	Leaf	Resistant	²NA	PCR/Bioinformatics	Muñoz et al., 2021 [46]
511	3344449	Nbs-lrr resistance protein	²NA	P.palmivora	Leaf	Resistant	²NA	PCR/Bioinformatics	Muñoz et al., 2021 [46]
512	3344454	Hypothetical protein DVH24_035623	²NA	P.palmivora	Leaf	Resistant	²NA	PCR/Bioinformatics	Muñoz et al., 2021 [46]
513	3344488	NBS resistance-like protein	²NA	P.palmivora	Leaf	Resistant	²NA	PCR/Bioinformatics	Muñoz et al., 2021 [46]
514	3344500	Nbs-lrr resistance-like protein	²NA	P.palmivora	Leaf	Resistant	²NA	PCR/Bioinformatics	Muñoz et al., 2021 [46]
515	3184106	Leucine-rich receptor-like protein kinase family protein	²NA	P.palmivora	Leaf	Resistant	²NA	PCR/Bioinformatics	Muñoz et al., 2021 [46]
516	3184356	Leucine-rich repeat receptor-like protein kinase family protein	²NA	P.palmivora	Leaf	Resistant	²NA	PCR/Bioinformatics	Muñoz et al., 2021 [46]
517	3184361	Leucine-rich repeat (LRR) family protein	²NA	P.palmivora	Leaf	Resistant	²NA	PCR/Bioinformatics	Muñoz et al., 2021 [46]
518	3184683	Disease resistance protein RPH8A, putative	²NA	P.palmivora	Leaf	Resistant	²NA	PCR/Bioinformatics	Muñoz et al., 2021 [46]
519	3184894	Hopz-activated resistance 1	²NA	P.palmivora	Leaf	Resistant	²NA	PCR/Bioinformatics	Muñoz et al., 2021 [46]
520	3185860	Leucine-rich repeat family protein isoform 1	²NA	P.palmivora	Leaf	Resistant	²NA	PCR/Bioinformatics	Muñoz et al., 2021 [46]
521	3196185	Reticulan like protein B13	²NA	P.palmivora	Leaf	Resistant	²NA	PCR/Bioinformatics	Muñoz et al., 2021 [46]
522	3196210	Nbs-lrr resistance protein, putative	²NA	P.palmivora	Leaf	Resistant	²NA	PCR/Bioinformatics	Muñoz et al., 2021 [46]
523	3506200	Leucine-rich receptor-like protein kinase family protein	²NA	P.palmivora	Leaf	Resistant	²NA	PCR/Bioinformatics	Muñoz et al., 2021 [46]
524	3507182	Leucine-rich receptor-like protein kinase family protein	²NA	P.palmivora	Leaf	Resistant	²NA	PCR/Bioinformatics	Muñoz et al., 2021 [46]
525	3507278	Forkhead-associated domain-containing protein, putative	²NA	P.palmivora	Leaf	Resistant	²NA	PCR/Bioinformatics	Muñoz et al., 2021 [46]
526	3508342	Leucine-rich repeat protein kinase family protein isoform 1	²NA	P.palmivora	Leaf	Resistant	²NA	PCR/Bioinformatics	Muñoz et al., 2021 [46]
527	3464167	RNI-like superfamily protein, putative	²NA	P.palmivora	Leaf	Resistant	²NA	PCR/Bioinformatics	Muñoz et al., 2021 [46]
528	3464843	F-box/LRR-repeat protein 14-like isoform X1	²NA	P.palmivora	Leaf	Resistant	²NA	PCR/Bioinformatics	Muñoz et al., 2021 [46]
529	3464909	Receptor-like protein 2 isoform X1	²NA	P.palmivora	Leaf	Resistant	²NA	PCR/Bioinformatics	Muñoz et al., 2021 [46]
530	3465023	LRR receptor-like serine/threonine-protein kinase At2g24230 isoform X5 (predicted, probably)	²NA	P.palmivora	Leaf	Resistant	²NA	PCR/Bioinformatics	Muñoz et al., 2021 [46]
531	3445147	Strubbelig-receptor family 6	²NA	P.palmivora	Leaf	Resistant	²NA	PCR/Bioinformatics	Muñoz et al., 2021 [46]
532	3446023	NB-ARC domain-containing disease resistance protein, putative	²NA	P.palmivora	Leaf	Resistant	²NA	PCR/Bioinformatics	Muñoz et al., 2021 [46]
533	3446028	NB-ARC domain-containing disease resistance protein, putative isoform 1	²NA	P.palmivora	Leaf	Resistant	²NA	PCR/Bioinformatics	Muñoz et al., 2021 [46]
534	3446117	Leucine-rich repeat protein kinase family protein, putative	²NA	P.palmivora	Leaf	Resistant	²NA	PCR/Bioinformatics	Muñoz et al., 2021 [46]
535	3267416	Outer arm dynein light chain 1 protein isoform 1	²NA	P.palmivora	Leaf	Resistant	²NA	PCR/Bioinformatics	Muñoz et al., 2021 [46]
536	3267579	Uncharacterized protein TCM_006100	²NA	P.palmivora	Leaf	Resistant	²NA	PCR/Bioinformatics	Muñoz et al., 2021 [46]
537	3267585	NB-ARC domain-containing disease resistance protein isoform 1	²NA	P.palmivora	Leaf	Resistant	²NA	PCR/Bioinformatics	Muñoz et al., 2021 [46]
538	3267589	Uncharacterized protein TCM_006103	²NA	P.palmivora	Leaf	Resistant	²NA	PCR/Bioinformatics	Muñoz et al., 2021 [46]
539	3267613	NB-ARC domain-containing disease resistance protein, putative	²NA	P.palmivora	Leaf	Resistant	²NA	PCR/Bioinformatics	Muñoz et al., 2021 [46]
540	3267623	Uncharacterized protein LOC18607098 isoform X8 (predicted)	²NA	P.palmivora	Leaf	Resistant	²NA	PCR/Bioinformatics	Muñoz et al., 2021 [46]
541	3267643	NB-ARC domain-containing disease resistance protein	²NA	P.palmivora	Leaf	Resistant	²NA	PCR/Bioinformatics	Muñoz et al., 2021 [46]
542	3267653	Uncharacterized protein TCM_006116	²NA	P.palmivora	Leaf	Resistant	²NA	PCR/Bioinformatics	Muñoz et al., 2021 [46]
543	3268296	F-box/RNI-like superfamily protein, putative	²NA	P.palmivora	Leaf	Resistant	²NA	PCR/Bioinformatics	Muñoz et al., 2021 [46]
544	3268309	F-box/RNI-like superfamily protein isoform 1	²NA	P.palmivora	Leaf	Resistant	²NA	PCR/Bioinformatics	Muñoz et al., 2021 [46]
545	3222320	LRR and NB-ARC domains-containing disease resistance protein, putative isoform 1	²NA	P.palmivora	Leaf	Resistant	²NA	PCR/Bioinformatics	Muñoz et al., 2021 [46]
546	3222330	Cc-nbs-lrr resistance protein, putative isoform 1	²NA	P.palmivora	Leaf	Resistant	²NA	PCR/Bioinformatics	Muñoz et al., 2021 [46]
547	3222462	LRR and NB-ARC domains-containing disease resistance protein, putative isoform 1	²NA	P.palmivora	Leaf	Resistant	²NA	PCR/Bioinformatics	Muñoz et al., 2021 [46]
548	3222500	NB-ARC domain-containing disease resistance-like protein isoform 1	²NA	P.palmivora	Leaf	Resistant	²NA	PCR/Bioinformatics	Muñoz et al., 2021 [46]
549	3222923	Uncharacterized protein TCM_005745	²NA	P.palmivora	Leaf	Resistant	²NA	PCR/Bioinformatics	Muñoz et al., 2021 [46]
550	3223367	ARABIDILLO-1 isoform 1	²NA	P.palmivora	Leaf	Resistant	²NA	PCR/Bioinformatics	Muñoz et al., 2021 [46]
551	3223656	Leucine-rich repeat receptor-like protein kinase family protein, putative	²NA	P.palmivora	Leaf	Resistant	²NA	PCR/Bioinformatics	Muñoz et al., 2021 [46]
552	3224250	RNI-like superfamily protein	²NA	P.palmivora	Leaf	Resistant	²NA	PCR/Bioinformatics	Muñoz et al., 2021 [46]
553	3227564	Leucine-rich repeat receptor protein kinase	²NA	P.palmivora	Leaf	Resistant	²NA	PCR/Bioinformatics	Muñoz et al., 2021 [46]
554	3462662	Leucine-rich repeat protein kinase family protein	²NA	P.palmivora	Leaf	Resistant	²NA	PCR/Bioinformatics	Muñoz et al., 2021 [46]
555	3462709	Leucine-rich repeat protein kinase family protein	²NA	P.palmivora	Leaf	Resistant	²NA	PCR/Bioinformatics	Muñoz et al., 2021 [46]
556	3462782	Cc-nbs-lrr resistance protein, putative	²NA	P.palmivora	Leaf	Resistant	²NA	PCR/Bioinformatics	Muñoz et al., 2021 [46]
557	3462815	Cc-nbs-lrr resistance protein, putative	²NA	P.palmivora	Leaf	Resistant	²NA	PCR/Bioinformatics	Muñoz et al., 2021 [46]
558	3462976	Leucine-rich receptor-like protein kinase family protein	²NA	P.palmivora	Leaf	Resistant	²NA	PCR/Bioinformatics	Muñoz et al., 2021 [46]
559	3449263	Protein STRUBBELIG-RECEPTOR FAMILY 8 (predicted)	²NA	P.palmivora	Leaf	Resistant	²NA	PCR/Bioinformatics	Muñoz et al., 2021 [46]
560	3449561	F-box/RNI/FBD-like domains-containing protein	²NA	P.palmivora	Leaf	Resistant	²NA	PCR/Bioinformatics	Muñoz et al., 2021 [46]
561	3449566	F-box/RNI/FBD-like domains-containing protein	²NA	P.palmivora	Leaf	Resistant	²NA	PCR/Bioinformatics	Muñoz et al., 2021 [46]
562	3449575	F-box/RNI/FBD-like domains-containing protein	²NA	P.palmivora	Leaf	Resistant	²NA	PCR/Bioinformatics	Muñoz et al., 2021 [46]
563	3450344	Phospholipases,galactolipases isoform 1	²NA	P.palmivora	Leaf	Resistant	²NA	PCR/Bioinformatics	Muñoz et al., 2021 [46]
564	3450801	hypothetical protein CUMW_010290	²NA	P.palmivora	Leaf	Resistant	²NA	PCR/Bioinformatics	Muñoz et al., 2021 [46]
565	3450875	Cysteine-rich RLK 29, putative	²NA	P.palmivora	Leaf	Resistant	²NA	PCR/Bioinformatics	Muñoz et al., 2021 [46]
566	3450891	Cysteine-rich RLK 10	²NA	P.palmivora	Leaf	Resistant	²NA	PCR/Bioinformatics	Muñoz et al., 2021 [46]
567	3450973	Cysteine-rich RLK 29, putative	²NA	P.palmivora	Leaf	Resistant	²NA	PCR/Bioinformatics	Muñoz et al., 2021 [46]
568	3450996	Cysteine-rich RLK 10, putative	²NA	P.palmivora	Leaf	Resistant	²NA	PCR/Bioinformatics	Muñoz et al., 2021 [46]
569	3451011	Cysteine-rich RLK 10, putative isoform 2	²NA	P.palmivora	Leaf	Resistant	²NA	PCR/Bioinformatics	Muñoz et al., 2021 [46]
570	3451045	Cysteine-rich RLK 10	²NA	P.palmivora	Leaf	Resistant	²NA	PCR/Bioinformatics	Muñoz et al., 2021 [46]
571	3451072	Cysteine-rich RLK 25	²NA	P.palmivora	Leaf	Resistant	²NA	PCR/Bioinformatics	Muñoz et al., 2021 [46]
572	3451094	Uncharacterized protein LOC18597066 (predicted)	²NA	P.palmivora	Leaf	Resistant	²NA	PCR/Bioinformatics	Muñoz et al., 2021 [46]
573	3451139	Cysteine-rich protein, putative isoform 1	²NA	P.palmivora	Leaf	Resistant	²NA	PCR/Bioinformatics	Muñoz et al., 2021 [46]
574	3451166	Cysteine-rich RLK 30, putative	²NA	P.palmivora	Leaf	Resistant	²NA	PCR/Bioinformatics	Muñoz et al., 2021 [46]
575	3451197	Cysteine-rich RLK 29	²NA	P.palmivora	Leaf	Resistant	²NA	PCR/Bioinformatics	Muñoz et al., 2021 [46]
576	3451244	Cysteine-rich RLK 29, putative isoform 1	²NA	P.palmivora	Leaf	Resistant	²NA	PCR/Bioinformatics	Muñoz et al., 2021 [46]
577	3451228	Cysteine-rich RLK 30, putative	²NA	P.palmivora	Leaf	Resistant	²NA	PCR/Bioinformatics	Muñoz et al., 2021 [46]
578	3451271	Cysteine-rich receptor-like protein kinase 10	²NA	P.palmivora	Leaf	Resistant	²NA	PCR/Bioinformatics	Muñoz et al., 2021 [46]
579	3451315	Cysteine-rich RLK 29, putative isoform 1	²NA	P.palmivora	Leaf	Resistant	²NA	PCR/Bioinformatics	Muñoz et al., 2021 [46]
580	3451646	S-locus lectin protein kinase family protein, putative	²NA	P.palmivora	Leaf	Resistant	²NA	PCR/Bioinformatics	Muñoz et al., 2021 [46]
581	3451662	S-locus lectin protein kinase family protein, putative	²NA	P.palmivora	Leaf	Resistant	²NA	PCR/Bioinformatics	Muñoz et al., 2021 [46]
582	3451708	Receptor-like serine/threonine-protein kinase SD1-8	²NA	P.palmivora	Leaf	Resistant	²NA	PCR/Bioinformatics	Muñoz et al., 2021 [46]
583	3451759	Uncharacterized protein LOC18596999 (predicted)	²NA	P.palmivora	Leaf	Resistant	²NA	PCR/Bioinformatics	Muñoz et al., 2021 [46]
584	3451845	S-locus lectin protein kinase family protein, putative	²NA	P.palmivora	Leaf	Resistant	²NA	PCR/Bioinformatics	Muñoz et al., 2021 [46]
585	3451861	G-type lectin S-receptor-like serine/threonine-protein kinase At1g11300 (predicted)	²NA	P.palmivora	Leaf	Resistant	²NA	PCR/Bioinformatics	Muñoz et al., 2021 [46]
586	3452116	F-box/RNI-like superfamily protein	²NA	P.palmivora	Leaf	Resistant	²NA	PCR/Bioinformatics	Muñoz et al., 2021 [46]
587	3452124	F-box/RNI-like superfamily protein isoform 1	²NA	P.palmivora	Leaf	Resistant	²NA	PCR/Bioinformatics	Muñoz et al., 2021 [46]
588	3452184	Transducin/WD40 repeat-like superfamily protein isoform 1	²NA	P.palmivora	Leaf	Resistant	²NA	PCR/Bioinformatics	Muñoz et al., 2021 [46]
589	3452246	F-box protein At1g49610 (predicted, putative)	²NA	P.palmivora	Leaf	Resistant	²NA	PCR/Bioinformatics	Muñoz et al., 2021 [46]
590	3452732	STRUBBELIG-receptor family 3, putative isoform 1	²NA	P.palmivora	Leaf	Resistant	²NA	PCR/Bioinformatics	Muñoz et al., 2021 [46]
591	3452900	TMV resistance protein N (predicted)	²NA	P.palmivora	Leaf	Resistant	²NA	PCR/Bioinformatics	Muñoz et al., 2021 [46]
592	3453912	Leucine-rich repeat receptor-like serine/threonine-protein kinase At2g14440 (predicted, putative)	²NA	P.palmivora	Leaf	Resistant	²NA	PCR/Bioinformatics	Muñoz et al., 2021 [46]
593	3317751	Receptor like protein 1 (putative)	²NA	P.palmivora	Leaf	Resistant	²NA	PCR/Bioinformatics	Muñoz et al., 2021 [46]
594	3317758	Receptor like protein 1 (putative)	²NA	P.palmivora	Leaf	Resistant	²NA	PCR/Bioinformatics	Muñoz et al., 2021 [46]
595	3318311	Cysteine-rich RLK 10 (putative)	²NA	P.palmivora	Leaf	Resistant	²NA	PCR/Bioinformatics	Muñoz et al., 2021 [46]
596	3318761	SET domain protein 2 isoform 1	²NA	P.palmivora	Leaf	Resistant	²NA	PCR/Bioinformatics	Muñoz et al., 2021 [46]
597	3318922	RNI-like/FBD-like domains	²NA	P.palmivora	Leaf	Resistant	²NA	PCR/Bioinformatics	Muñoz et al., 2021 [46]
598	3375376	Leucine-rich repeat protein kinase family protein isoform 1	²NA	P.palmivora	Leaf	Resistant	²NA	PCR/Bioinformatics	Muñoz et al., 2021 [46]
599	3378443	Leucine-rich repeat (LRR) family protein (putative)	²NA	P.palmivora	Leaf	Resistant	²NA	PCR/Bioinformatics	Muñoz et al., 2021 [46]
600	3379026	Receptor-like protein kinase 1	²NA	P.palmivora	Leaf	Resistant	²NA	PCR/Bioinformatics	Muñoz et al., 2021 [46]
601	3379338	Leucine-rich repeat receptor-like serine/threonine-protein kinase At2g14440 (predicted, putative)	²NA	P.palmivora	Leaf	Resistant	²NA	PCR/Bioinformatics	Muñoz et al., 2021 [46]
602	3379407	RAN GTPase activating protein 2	²NA	P.palmivora	Leaf	Resistant	²NA	PCR/Bioinformatics	Muñoz et al., 2021 [46]
603	3364140	Leucine-rich repeat protein kinase family protein (putative)	²NA	P.palmivora	Leaf	Resistant	²NA	PCR/Bioinformatics	Muñoz et al., 2021 [46]
604	3365094	Cysteine-rich RLK 42	²NA	P.palmivora	Leaf	Resistant	²NA	PCR/Bioinformatics	Muñoz et al., 2021 [46]
605	3501305	Leucine-rich repeat protein kinase family protein (putative)	²NA	P.palmivora	Leaf	Resistant	²NA	PCR/Bioinformatics	Muñoz et al., 2021 [46]
606	3501983	Leucine-rich repeat transmembrane protein kinase family protein	²NA	P.palmivora	Leaf	Resistant	²NA	PCR/Bioinformatics	Muñoz et al., 2021 [46]
607	3501992	Leucine-rich receptor-like protein kinase family protein, XI-23,RLK7	²NA	P.palmivora	Leaf	Resistant	²NA	PCR/Bioinformatics	Muñoz et al., 2021 [46]
608	3502049	Nbs-lrr resistance protein (putative)	²NA	P.palmivora	Leaf	Resistant	²NA	PCR/Bioinformatics	Muñoz et al., 2021 [46]
609	3502107	Nbs-lrr resistance protein (putative)	²NA	P.palmivora	Leaf	Resistant	²NA	PCR/Bioinformatics	Muñoz et al., 2021 [46]
610	3502117	Nbs-lrr resistance protein (putative)	²NA	P.palmivora	Leaf	Resistant	²NA	PCR/Bioinformatics	Muñoz et al., 2021 [46]
611	3503001	RAB geranylgeranyl transferase alpha subunit 1, isoform 1 (putative)	²NA	P.palmivora	Leaf	Resistant	²NA	PCR/Bioinformatics	Muñoz et al., 2021 [46]
612	3503681	Transport inhibitor response 1-like protein (predicted)	²NA	P.palmivora	Leaf	Resistant	²NA	PCR/Bioinformatics	Muñoz et al., 2021 [46]
613	3504014	Seven transmembrane MLO family protein	²NA	P.palmivora	Leaf	Resistant	²NA	PCR/Bioinformatics	Muñoz et al., 2021 [46]
614	3504085	Seven transmembrane MLO family protein	²NA	P.palmivora	Leaf	Resistant	²NA	PCR/Bioinformatics	Muñoz et al., 2021 [46]
615	3253595	NB-ARC domain-containing disease resistance-like protein	²NA	P.palmivora	Leaf	Resistant	²NA	PCR/Bioinformatics	Muñoz et al., 2021 [46]
616	3253920	Uncharacterized protein TCM_044482	²NA	P.palmivora	Leaf	Resistant	²NA	PCR/Bioinformatics	Muñoz et al., 2021 [46]
617	3254087	Leucine-rich repeat protein kinase family protein isoform 1	²NA	P.palmivora	Leaf	Resistant	²NA	PCR/Bioinformatics	Muñoz et al., 2021 [46]
618	3254276	Cc-nbs-lrr resistance protein (putative)	²NA	P.palmivora	Leaf	Resistant	²NA	PCR/Bioinformatics	Muñoz et al., 2021 [46]
619	3254281	Receptor like protein 6 (putative)	²NA	P.palmivora	Leaf	Resistant	²NA	PCR/Bioinformatics	Muñoz et al., 2021 [46]
620	3254341	Cc-nbs-lrr resistance protein (putative)	²NA	P.palmivora	Leaf	Resistant	²NA	PCR/Bioinformatics	Muñoz et al., 2021 [46]
621	3254467	Leucine-rich repeat receptor-like protein kinase family protein, putative	²NA	P.palmivora	Leaf	Resistant	²NA	PCR/Bioinformatics	Muñoz et al., 2021 [46]
622	3255072	Receptor like protein 34	²NA	P.palmivora	Leaf	Resistant	²NA	PCR/Bioinformatics	Muñoz et al., 2021 [46]
623	3255812	Receptor like protein 6 (putative)	²NA	P.palmivora	Leaf	Resistant	²NA	PCR/Bioinformatics	Muñoz et al., 2021 [46]
624	3256715	DNA-directed DNA polymerase	²NA	P.palmivora	Leaf	Resistant	²NA	PCR/Bioinformatics	Muñoz et al., 2021 [46]
625	3256837	Serine-threonine protein kinase, plant-type putative	²NA	P.palmivora	Leaf	Resistant	²NA	PCR/Bioinformatics	Muñoz et al., 2021 [46]
626	3256681	Leucine-rich repeat receptor-like protein kinase family protein (putative)	²NA	P.palmivora	Leaf	Resistant	²NA	PCR/Bioinformatics	Muñoz et al., 2021 [46]
627	3256700	Leucine-rich repeat receptor-like protein kinase family protein (putative)	²NA	P.palmivora	Leaf	Resistant	²NA	PCR/Bioinformatics	Muñoz et al., 2021 [46]
628	3256704	Receptor-like protein 12 isoform X1	²NA	P.palmivora	Leaf	Resistant	²NA	PCR/Bioinformatics	Muñoz et al., 2021 [46]
629	3256739	Kinase family protein with leucine-rich repeat domain	²NA	P.palmivora	Leaf	Resistant	²NA	PCR/Bioinformatics	Muñoz et al., 2021 [46]
630	3256755	Disease resistance protein RPP8	²NA	P.palmivora	Leaf	Resistant	²NA	PCR/Bioinformatics	Muñoz et al., 2021 [46]
631	3256785	Leucine-rich repeat receptor-like protein kinase family protein (putative)	²NA	P.palmivora	Leaf	Resistant	²NA	PCR/Bioinformatics	Muñoz et al., 2021 [46]
632	3256909	Receptor like protein 15 (putative)	²NA	P.palmivora	Leaf	Resistant	²NA	PCR/Bioinformatics	Muñoz et al., 2021 [46]
633	3256939	Uncharacterized protein TCM_045039	²NA	P.palmivora	Leaf	Resistant	²NA	PCR/Bioinformatics	Muñoz et al., 2021 [46]
634	3256961	Receptor like protein 15 (putative)	²NA	P.palmivora	Leaf	Resistant	²NA	PCR/Bioinformatics	Muñoz et al., 2021 [46]
635	3257002	LRR and NB-ARC domains-containing disease resistance protein (putative)	²NA	P.palmivora	Leaf	Resistant	²NA	PCR/Bioinformatics	Muñoz et al., 2021 [46]
636	3257050	Uncharacterized protein TCM_014994	²NA	P.palmivora	Leaf	Resistant	²NA	PCR/Bioinformatics	Muñoz et al., 2021 [46]
637	3257102	LRR and NB-ARC domains-containing disease resistance protein (putative)	²NA	P.palmivora	Leaf	Resistant	²NA	PCR/Bioinformatics	Muñoz et al., 2021 [46]
638	3257298	Disease resistance RPM1-like protein	²NA	P.palmivora	Leaf	Resistant	²NA	PCR/Bioinformatics	Muñoz et al., 2021 [46]
639	3257309	Cc-nbs-lrr resistance protein (putative)	²NA	P.palmivora	Leaf	Resistant	²NA	PCR/Bioinformatics	Muñoz et al., 2021 [46]
640	3257324	LRR and NB-ARC domains-containing disease resistance protein (putative)	²NA	P.palmivora	Leaf	Resistant	²NA	PCR/Bioinformatics	Muñoz et al., 2021 [46]
641	3257344	LRR and NB-ARC domains-containing disease resistance protein (putative)	²NA	P.palmivora	Leaf	Resistant	²NA	PCR/Bioinformatics	Muñoz et al., 2021 [46]
642	3257371	LRR and NB-ARC domains-containing disease resistance protein (putative)	²NA	P.palmivora	Leaf	Resistant	²NA	PCR/Bioinformatics	Muñoz et al., 2021 [46]
643	3257945	Transducin/WD40 repeat-like superfamily protein	²NA	P.palmivora	Leaf	Resistant	²NA	PCR/Bioinformatics	Muñoz et al., 2021 [46]
644	3258102	Cysteine-rich RLK (RECEPTOR-like protein kinase) 25 (putative)	²NA	P.palmivora	Leaf	Resistant	²NA	PCR/Bioinformatics	Muñoz et al., 2021 [46]
645	3258221	Disease resistance family protein / LRR family protein (putative)	²NA	P.palmivora	Leaf	Resistant	²NA	PCR/Bioinformatics	Muñoz et al., 2021 [46]
646	3258264	Disease resistance family protein / LRR family protein (putative)	²NA	P.palmivora	Leaf	Resistant	²NA	PCR/Bioinformatics	Muñoz et al., 2021 [46]
647	3258360	Receptor like protein 6 (putative)	²NA	P.palmivora	Leaf	Resistant	²NA	PCR/Bioinformatics	Muñoz et al., 2021 [46]
648	3258374	Receptor like protein 6 (putative)	²NA	P.palmivora	Leaf	Resistant	²NA	PCR/Bioinformatics	Muñoz et al., 2021 [46]
649	3258498	Receptor like protein 34	²NA	P.palmivora	Leaf	Resistant	²NA	PCR/Bioinformatics	Muñoz et al., 2021 [46]
650	3258828	NB-ARC domain-containing disease resistance protein (putative)	²NA	P.palmivora	Leaf	Resistant	²NA	PCR/Bioinformatics	Muñoz et al., 2021 [46]
651	3258821	TIR-NBS-LRR type disease resistance-like protein	²NA	P.palmivora	Leaf	Resistant	²NA	PCR/Bioinformatics	Muñoz et al., 2021 [46]
652	3258850	LRR and NB-ARC domains-containing disease resistance protein (putative)	²NA	P.palmivora	Leaf	Resistant	²NA	PCR/Bioinformatics	Muñoz et al., 2021 [46]
653	3258892	LRR and NB-ARC domains-containing disease resistance protein (putative)	²NA	P.palmivora	Leaf	Resistant	²NA	PCR/Bioinformatics	Muñoz et al., 2021 [46]
654	3259166	Uncharacterized protein TCM_045459	²NA	P.palmivora	Leaf	Resistant	²NA	PCR/Bioinformatics	Muñoz et al., 2021 [46]
655	3259285	NAD-dependent glycerol-3-phosphate dehydrogenase family protein	²NA	P.palmivora	Leaf	Resistant	²NA	PCR/Bioinformatics	Muñoz et al., 2021 [46]
656	3259317	F-box/RNI-like superfamily protein	²NA	P.palmivora	Leaf	Resistant	²NA	PCR/Bioinformatics	Muñoz et al., 2021 [46]
657	3259346	F-box/RNI-like superfamily protein	²NA	P.palmivora	Leaf	Resistant	²NA	PCR/Bioinformatics	Muñoz et al., 2021 [46]
658	****	Lectin-Related Proteins	Differential	P.palmivora	Leaf	R/S	24	RNA-Seq	Baruah et al., 2022 [25]
659	****	Laccases	Differential	P.palmivora	Leaf	R/S	24	RNA-Seq	Baruah et al., 2022 [25]
660	****	Peroxidases	Differential	P.palmivora	Leaf	R/S	24	RNA-Seq	Baruah et al., 2022 [25]
661	****	FAD-binding Berberine family-proteins	Differential	P.palmivora	Leaf	R/S	24	RNA-Seq	Baruah et al., 2022 [25]
662	****	Chitinases	Differential	P.palmivora	Leaf	R/S	24	RNA-Seq	Baruah et al., 2022 [25]
663	****	UDP-glucuronosyltransferase	Differential	P.palmivora	Leaf	R/S	24	RNA-Seq	Baruah et al., 2022 [25]
664	****	Galactosyltransferase family	Differential	P.palmivora	Leaf	R/S	24	RNA-Seq	Baruah et al., 2022 [25]
665	****	Transcription factors	Differential	P.palmivora	Leaf	R/S	24	RNA-Seq	Baruah et al., 2022 [25]
666	****	Glutathione S-transferases	Differential	P.palmivora	Leaf	R/S	24	RNA-Seq	Baruah et al., 2022 [25]
667	****	Ubiquitin associated proteins	Differential	P.palmivora	Leaf	R/S	24	RNA-Seq	Baruah et al., 2022 [25]
668	****	Germin-like	Differential	P.palmivora	Leaf	R/S	24	RNA-Seq	Baruah et al., 2022 [25]
669	****	Pr-10	Differential	P.palmivora	Leaf	R/S	24	RNA-Seq	Baruah et al., 2022 [25]
670	****	Proteases	Differential	P.palmivora	Leaf	R/S	24	RNA-Seq	Baruah et al., 2022 [25]
671	****	Lectin-related	Differential	P.palmivora	Leaf	R/S	24	RNA-Seq	Baruah et al., 2022 [25]
672	****	Cysteine-rich RK	Differential	P.palmivora	Leaf	R/S	24	RNA-Seq	Baruah et al., 2022 [25]
*Gene regulation shown for each hour after inoculation. Regulation may vary by pathogen, tissue or treatment. The time of 48 hai was only evaluated in leaves and the time of 72 hai only in fruit. In the RNA-Seq and 4.482 and 5.264 differentially expressed (2 > fold) transcripts were identified between the untreated control and and the P.megakarya and P.palmivora infected samples, respectively, ba…
**Genes related to defense or stress response close to QTLs associated with the three Phytophthora species studied (P.palmivora, P.capsici e P.citropthora)
***Nineteens and vente and one genes were differentially regulated in the 24hai resistant genotype with P.megakarya compared to the control, however in this table only the genes of the differentially expressed PRs, PRRs and NLRs are shown. All genes differentially regulated at other times and in the susceptible genotype at all times are shown. The 15 constitutive genes with differentiated regulat…
**** Two thousand five hundred and twenty one induced transcripts and 1.917 repressed transcripts in at least one genotype 24 hai after inoculation with P. palmivora, compared to controls (inculated with distilled water). Two susceptible genotypes and one resistant genotype were studied. Information about differentially expressed transcripts was organized into KEGG routes (See table 4 of elements)
¹Var "variable" expressionde according to other factors such as collection time.
²NA "Does not apply" because there is no result to put in this column.
³NS "Does not specify" because the article does not say whether the cocoa variety is resistant or susceptible.
{a} Fister, A. S.; Landherr, L.; Maximova, S. N.; Guiltinan, M. J. Transient Expression of CRISPR/Cas9 Machinery Targeting TcNPR3 Enhances Defense Response in Theobroma cacao, Front. Plant Sci., 2018, 9, 00268. https://doi.org/10.3389/fpls.2018.00268
{b} Shi, Z.; Zhang, Y.; Maximova, S.N.;Guiltinan, M.J. TcNPR3 from Theobroma cacao functions as a repressor of the pathogen defense response. BMC Plant Biology 2013, 13:204 http://www.biomedcentral.com/1471-2229/13/204
Table S1. List of genes expressed in Theobroma cacao inoculated with Phytophthora species.
Interactions of Different Species of Phytophthora with Cacao Induce Genetic, Biochemical, and Morphological
Plant Alterations
Angra Paula Bomfim Rêgo, Irma Yuliana Mora-Ocampo and Ronan Xavier Corrêa

## Sheet: Table S2 Interactions of...
	Proteins	Accumulation	Time after inoculation	Effect on T. cacao	Method	Tissue	Phytophthora sp.	Reference
1	Thioredoxin superfamily protein, Q	Up	48 hai	Resistance	LC-MS/MS	Leaf	P. palmivora	Rego et al., 2022 [24]
2	Photosystem I reaction center subunit II, chloroplastic	Up	48 hai	Resistance	LC-MS/MS	Leaf	P. palmivora	Rego et al., 2022 [24]
3	DNA ligase 6-like [X5]	Up	48 hai	Resistance	LC-MS/MS	Leaf	P. palmivora	Rego et al., 2022 [24]
4	Cc-nbs-lrr resistance protein, putative	Down	48 hai	Resistance	LC-MS/MS	Leaf	P. palmivora	Rego et al., 2022 [24]
5	Photosystem II subunit O-2	Up	48 hai	Resistance	LC-MS/MS	Leaf	P. palmivora	Rego et al., 2022 [24]
6	Sedoheptulose-bisphosphatase	Up	48 hai	Resistance	LC-MS/MS	Leaf	P. palmivora	Rego et al., 2022 [24]
7	Glyceraldehyde-3-phosphate dehydrogenase A, chloroplastic	Down	48 hai	Resistance	LC-MS/MS	Leaf	P. palmivora	Rego et al., 2022 [24]
8	Fructose-bisphosphate aldolase 1 [X2]	Down	48 hai	Resistance	LC-MS/MS	Leaf	P. palmivora	Rego et al., 2022 [24]
9	Glyceraldehyde-3-phosphate dehydrogenase A, chloroplastic [x2]	Up	48 hai	Resistance	LC-MS/MS	Leaf	P. palmivora	Rego et al., 2022 [24]
10	Phosphoribulokinase, chloroplastic	Up	48 hai	Resistance	LC-MS/MS	Leaf	P. palmivora	Rego et al., 2022 [24]
11	Aminomethyltransferase, mitochondrial	Down	48 hai	Resistance	LC-MS/MS	Leaf	P. palmivora	Rego et al., 2022 [24]
12	ATP synthase beta subunit, partial (chloroplast)	Down	48 hai	Resistance	LC-MS/MS	Leaf	P. palmivora	Rego et al., 2022 [24]
13	ATP synthase CF1 alpha subunit (chloroplast)	Up	48 hai	Resistance	LC-MS/MS	Leaf	P. palmivora	Rego et al., 2022 [24]
14	Sedoheptulose-bisphosphatase	Exclusive	48 hai	Resistance	LC-MS/MS	Leaf	P. palmivora	Rego et al., 2022 [24]
15	Cc-nbs-lrr resistance protein, putative	Up	48 hai	Resistance	LC-MS/MS	Leaf	P. palmivora	Rego et al., 2022 [24]
16	RuBisCO [x2]	Exclusive	48 hai	Resistance	LC-MS/MS	Leaf	P. palmivora	Rego et al., 2022 [24]
17	RuBisCO small chain, chloroplastic	0	48 hai	Resistance	LC-MS/MS	Leaf	P. palmivora	Rego et al., 2022 [24]
18	Photosystem II subunit P-1	Exclusive	48 hai	Resistance	LC-MS/MS	Leaf	P. palmivora	Rego et al., 2022 [24]
19	2-cys peroxyredoxine BAS1	Exclusive	48 hai	Resistance	LC-MS/MS	Leaf	P. palmivora	Rego et al., 2022 [24]
20	Chaperonin 20 isoform 2	Exclusive	48 hai	Resistance	LC-MS/MS	Leaf	P. palmivora	Rego et al., 2022 [24]
21	Putative 21 kDa Trypsin Inhibitor [x2]	Exclusive	48 hai	Resistance	LC-MS/MS	Leaf	P. palmivora	Rego et al., 2022 [24]
22	Cc-nbs-lrr resistance protein, putative [X4]	Exclusive	48 hai	Resistance	LC-MS/MS	Leaf	P. palmivora	Rego et al., 2022 [24]
23	Triosephosphate isomerase isoform 1	Exclusive	48 hai	Resistance	LC-MS/MS	Leaf	P. palmivora	Rego et al., 2022 [24]
24	Photosystem II subunit O-2	Exclusive	48 hai	Resistance	LC-MS/MS	Leaf	P. palmivora	Rego et al., 2022 [24]
25	Phosphoribulokinase, chloroplastic [x2]	Exclusive	48 hai	Resistance	LC-MS/MS	Leaf	P. palmivora	Rego et al., 2022 [24]
26	ATP synthase gamma chain, chloroplastic	Exclusive	48 hai	Resistance	LC-MS/MS	Leaf	P. palmivora	Rego et al., 2022 [24]
27	2-methylene-furan-3-one reductase-like	Exclusive	48 hai	Resistance	LC-MS/MS	Leaf	P. palmivora	Rego et al., 2022 [24]
28	Glyceraldehyde-3-phosphate dehydrogenase C2 isoform 1	Exclusive	48 hai	Resistance	LC-MS/MS	Leaf	P. palmivora	Rego et al., 2022 [24]
29	Aminomethyltransferase, mitochondrial	Exclusive	48 hai	Resistance	LC-MS/MS	Leaf	P. palmivora	Rego et al., 2022 [24]
30	RuBisCO activase isoform X2	Exclusive	48 hai	Resistance	LC-MS/MS	Leaf	P. palmivora	Rego et al., 2022 [24]
31	fructose-bisphosphate aldolase chloroplastic	Exclusive	48 hai	Resistance	LC-MS/MS	Leaf	P. palmivora	Rego et al., 2022 [24]
32	Glyceraldehyde-3-phosphate dehydrogenase B subunit	Exclusive	48 hai	Resistance	LC-MS/MS	Leaf	P. palmivora	Rego et al., 2022 [24]
33	Phosphoglycerate kinase, chloroplastic	Exclusive	48 hai	Resistance	LC-MS/MS	Leaf	P. palmivora	Rego et al., 2022 [24]
34	Elongation factor Tu, chloroplastic	Exclusive	48 hai	Resistance	LC-MS/MS	Leaf	P. palmivora	Rego et al., 2022 [24]
35	Glycine decarboxylase P-protein 1	Exclusive	48 hai	Resistance	LC-MS/MS	Leaf	P. palmivora	Rego et al., 2022 [24]
36	DNA ligase 6-like	Exclusive	48 hai	Resistance	LC-MS/MS	Leaf	P. palmivora	Rego et al., 2022 [24]
37	ATP synthase CF1 beta subunit (chloroplast)	Exclusive	48 hai	Resistance	LC-MS/MS	Leaf	P. palmivora	Rego et al., 2022 [24]
38	Serine trans hydroxymethyltransferase 1 isoform 2	Exclusive	48 hai	Resistance	LC-MS/MS	Leaf	P. palmivora	Rego et al., 2022 [24]
39	Lipoxygenase isoform 1	Exclusive	48 hai	Resistance	LC-MS/MS	Leaf	P. palmivora	Rego et al., 2022 [24]
40	RuBisCO small chain, chloroplastic	Exclusive	48 hai	Resistance	LC-MS/MS	Leaf	P. palmivora	Rego et al., 2022 [24]
41	Elongation factor 1-alpha	0	48 hai	Resistance	LC-MS/MS	Leaf	P. palmivora	Rego et al., 2022 [24]
42	RuBisCO (small chain) family protein isoform 1 [x3]	0	48 hai	Resistance	LC-MS/MS	Leaf	P. palmivora	Rego et al., 2022 [24]
43	ATPase, alpha/beta subunit	0	48 hai	Resistance	LC-MS/MS	Leaf	P. palmivora	Rego et al., 2022 [24]
44	Uncharacterized protein	0	48 hai	Resistance	LC-MS/MS	Leaf	P. palmivora	Rego et al., 2022 [24]
45	Photosystem II subunit O-2 [x2]	0	48 hai	Resistance	LC-MS/MS	Leaf	P. palmivora	Rego et al., 2022 [24]
46	60 kDa jasmonate-induced -like	0	48 hai	Resistance	LC-MS/MS	Leaf	P. palmivora	Rego et al., 2022 [24]
47	Ferredoxin--NADP leaf chloroplastic [X2]	0	48 hai	Resistance	LC-MS/MS	Leaf	P. palmivora	Rego et al., 2022 [24]
48	Fructose-bisphosphate aldolase 1 [X2]	0	48 hai	Resistance	LC-MS/MS	Leaf	P. palmivora	Rego et al., 2022 [24]
49	Glyceraldehyde-3-phosphate dehydrogenase B subunit	0	48 hai	Resistance	LC-MS/MS	Leaf	P. palmivora	Rego et al., 2022 [24]
50	ATP synthase subunit beta, chloroplastic	0	48 hai	Resistance	LC-MS/MS	Leaf	P. palmivora	Rego et al., 2022 [24]
51	Cc-nbs-lrr resistance protein, putative	0	48 hai	Resistance	LC-MS/MS	Leaf	P. palmivora	Rego et al., 2022 [24]
52	Trypsin inhibitor, partial	0	48 hai	Resistance	LC-MS/MS	Leaf	P. palmivora	Rego et al., 2022 [24]
53	Chlorophyll a-b binding protein 3, chloroplastic	0	48 hai	Resistance	LC-MS/MS	Leaf	P. palmivora	Rego et al., 2022 [24]
54	Carbonic anhydrase 1 isoform 2 [X2]	0	48 hai	Resistance	LC-MS/MS	Leaf	P. palmivora	Rego et al., 2022 [24]
55	TCP-1/cpn60 chaperonin family protein	0	48 hai	Resistance	LC-MS/MS	Leaf	P. palmivora	Rego et al., 2022 [24]
56	Heat shock cognate 70 kDa 2-like [x2]	0	48 hai	Resistance	LC-MS/MS	Leaf	P. palmivora	Rego et al., 2022 [24]
57	Peroxiredoxin Q, chloroplastic	0	48 hai	Resistance	LC-MS/MS	Leaf	P. palmivora	Rego et al., 2022 [24]
58	auxin-binding ABP19a-like	0	48 hai	Resistance	LC-MS/MS	Leaf	P. palmivora	Rego et al., 2022 [24]
59	Photosystem II subunit P-1	0	48 hai	Resistance	LC-MS/MS	Leaf	P. palmivora	Rego et al., 2022 [24]
60	DNA ligase 6-like [X6]	0	48 hai	Resistance	LC-MS/MS	Leaf	P. palmivora	Rego et al., 2022 [24]
61	Putative 21 kDa Trypsin Inhibitor [x2]	0	48 hai	Resistance	LC-MS/MS	Leaf	P. palmivora	Rego et al., 2022 [24]
62	2-Cys peroxyerydoxin BAS1, chloroplastic type	0	48 hai	Resistance	LC-MS/MS	Leaf	P. palmivora	Rego et al., 2022 [24]
63	PREDICTED: chlorophyll a-b binding protein 13	Down	48 hai	Susceptible	LC-MS/MS	Leaf	P. palmivora	Rego et al., 2022 [24]
64	Putative 21 kDa Trypsin Inhibitor	Up	48 hai	Susceptible	LC-MS/MS	Leaf	P. palmivora	Rego et al., 2022 [24]
65	Cc-nbs-lrr resistance protein, putative	Down	48 hai	Susceptible	LC-MS/MS	Leaf	P. palmivora	Rego et al., 2022 [24]
66	Photosystem II subunit O-2	Up	48 hai	Susceptible	LC-MS/MS	Leaf	P. palmivora	Rego et al., 2022 [24]
67	Carbonic anhydrase 1 isoform 2	Up	48 hai	Susceptible	LC-MS/MS	Leaf	P. palmivora	Rego et al., 2022 [24]
68	60 kDa jasmonate-induced -like	Up	48 hai	Susceptible	LC-MS/MS	Leaf	P. palmivora	Rego et al., 2022 [24]
69	Malate dehydrogenase isoform 1 [x2]	Up	48 hai	Susceptible	LC-MS/MS	Leaf	P. palmivora	Rego et al., 2022 [24]
70	ATP synthase gamma chain, chloroplastic	Up	48 hai	Susceptible	LC-MS/MS	Leaf	P. palmivora	Rego et al., 2022 [24]
71	Glyceraldehyde-3-phosphate dehydrogenase A, chloroplastic [x2]	Up	48 hai	Susceptible	LC-MS/MS	Leaf	P. palmivora	Rego et al., 2022 [24]
72	Aminomethyltransferase, mitochondrial [X2]	Up	48 hai	Susceptible	LC-MS/MS	Leaf	P. palmivora	Rego et al., 2022 [24]
73	Pyridoxal phosphate-dependent aminotransferase (PLP)	Down	48 hai	Susceptible	LC-MS/MS	Leaf	P. palmivora	Rego et al., 2022 [24]
74	RuBisCO large chain; Short=RuBisCO large subunit	Down	48 hai	Susceptible	LC-MS/MS	Leaf	P. palmivora	Rego et al., 2022 [24]
75	RuBisCO	Down	48 hai	Susceptible	LC-MS/MS	Leaf	P. palmivora	Rego et al., 2022 [24]
76	RuBisCO, partial (chloroplast)	Up	48 hai	Susceptible	LC-MS/MS	Leaf	P. palmivora	Rego et al., 2022 [24]
77	ATP synthase beta chain, partial (chloroplast)	Up	48 hai	Susceptible	LC-MS/MS	Leaf	P. palmivora	Rego et al., 2022 [24]
78	RuBisCO large subunit (chloroplast) [x2]	Up	48 hai	Susceptible	LC-MS/MS	Leaf	P. palmivora	Rego et al., 2022 [24]
79	ATP synthase CF1 alpha subunit [X2]	Up	48 hai	Susceptible	LC-MS/MS	Leaf	P. palmivora	Rego et al., 2022 [24]
80	RuBisCO large subunit-binding protein subunit alpha isoform 1	Up	48 hai	Susceptible	LC-MS/MS	Leaf	P. palmivora	Rego et al., 2022 [24]
81	Heat shock protein 70	Up	48 hai	Susceptible	LC-MS/MS	Leaf	P. palmivora	Rego et al., 2022 [24]
82	DNA ligase 6-like	Up	48 hai	Susceptible	LC-MS/MS	Leaf	P. palmivora	Rego et al., 2022 [24]
83	Photosystem I reaction center subunit II, chloroplastic [x2]	Exclusive	48 hai	Susceptible	LC-MS/MS	Leaf	P. palmivora	Rego et al., 2022 [24]
84	Photosystem II subunit O-2 [x2]	Exclusive	48 hai	Susceptible	LC-MS/MS	Leaf	P. palmivora	Rego et al., 2022 [24]
85	Pathogenesis-related protein PR-4 [x2]	Exclusive	48 hai	Susceptible	LC-MS/MS	Leaf	P. palmivora	Rego et al., 2022 [24]
86	Ferredoxin--NADP reductase, leaf isozyme, chloroplastic	Exclusive	48 hai	Susceptible	LC-MS/MS	Leaf	P. palmivora	Rego et al., 2022 [24]
87	Putative 21 kDa Trypsin Inhibitor [x6]	Exclusive	48 hai	Susceptible	LC-MS/MS	Leaf	P. palmivora	Rego et al., 2022 [24]
88	Glyceraldehyde-3-phosphate dehydrogenase A, chloroplastic	Exclusive	48 hai	Susceptible	LC-MS/MS	Leaf	P. palmivora	Rego et al., 2022 [24]
89	Glyceraldehyde 3-phosphate dehydrogenase, partial	Exclusive	48 hai	Susceptible	LC-MS/MS	Leaf	P. palmivora	Rego et al., 2022 [24]
90	Glyceraldehyde-3-phosphate dehydrogenase, partial	Exclusive	48 hai	Susceptible	LC-MS/MS	Leaf	P. palmivora	Rego et al., 2022 [24]
91	PREDICTED: fructose-bisphosphate aldolase 1, chloroplastic	Exclusive	48 hai	Susceptible	LC-MS/MS	Leaf	P. palmivora	Rego et al., 2022 [24]
92	Formin-binding 4-like isoform X2	Exclusive	48 hai	Susceptible	LC-MS/MS	Leaf	P. palmivora	Rego et al., 2022 [24]
93	ATP synthase gamma chain, chloroplastic	Exclusive	48 hai	Susceptible	LC-MS/MS	Leaf	P. palmivora	Rego et al., 2022 [24]
94	Phosphoribulokinase, chloroplastic [x2]	Exclusive	48 hai	Susceptible	LC-MS/MS	Leaf	P. palmivora	Rego et al., 2022 [24]
95	DNA ligase 6-like [X2]	Exclusive	48 hai	Susceptible	LC-MS/MS	Leaf	P. palmivora	Rego et al., 2022 [24]
96	Phosphoglycerate kinase, chloroplastic [x2]	Exclusive	48 hai	Susceptible	LC-MS/MS	Leaf	P. palmivora	Rego et al., 2022 [24]
97	Elongation factor Tu, chloroplastic	Exclusive	48 hai	Susceptible	LC-MS/MS	Leaf	P. palmivora	Rego et al., 2022 [24]
98	DNA ligase 6-like [X6]	0	48 hai	Susceptible	LC-MS/MS	Leaf	P. palmivora	Rego et al., 2022 [24]
99	RuBisCO [x2]	Exclusive	48 hai	Susceptible	LC-MS/MS	Leaf	P. palmivora	Rego et al., 2022 [24]
100	ATP synthase CF1 beta subunit [X4]	Exclusive	48 hai	Susceptible	LC-MS/MS	Leaf	P. palmivora	Rego et al., 2022 [24]
101	ATP synthase beta subunit, partial (chloroplast)	Exclusive	48 hai	Susceptible	LC-MS/MS	Leaf	P. palmivora	Rego et al., 2022 [24]
102	ATP synthase CF1 alpha subunit	Exclusive	48 hai	Susceptible	LC-MS/MS	Leaf	P. palmivora	Rego et al., 2022 [24]
103	ATP synthase CF1 alpha subunit (chloroplast)	Exclusive	48 hai	Susceptible	LC-MS/MS	Leaf	P. palmivora	Rego et al., 2022 [24]
104	Transketolase [x4]	Exclusive	48 hai	Susceptible	LC-MS/MS	Leaf	P. palmivora	Rego et al., 2022 [24]
105	Aldolase-type TIM barrel	Exclusive	48 hai	Susceptible	LC-MS/MS	Leaf	P. palmivora	Rego et al., 2022 [24]
106	Aldolase-type TIM barrel family protein isoform 1	Exclusive	48 hai	Susceptible	LC-MS/MS	Leaf	P. palmivora	Rego et al., 2022 [24]
107	AtpA (chloroplast)	Exclusive	48 hai	Susceptible	LC-MS/MS	Leaf	P. palmivora	Rego et al., 2022 [24]
108	TCP-1/cpn60 chaperonin family protein	Exclusive	48 hai	Susceptible	LC-MS/MS	Leaf	P. palmivora	Rego et al., 2022 [24]
109	RuBisCO (chloroplast)	Exclusive	48 hai	Susceptible	LC-MS/MS	Leaf	P. palmivora	Rego et al., 2022 [24]
110	rbcL-RubisCO (chloroplast)	Exclusive	48 hai	Susceptible	LC-MS/MS	Leaf	P. palmivora	Rego et al., 2022 [24]
111	Cc-nbs-lrr resistance protein, putative	Exclusive	48 hai	Susceptible	LC-MS/MS	Leaf	P. palmivora	Rego et al., 2022 [24]
112	Malate dehydrogenase isoform 1	Exclusive	48 hai	Susceptible	LC-MS/MS	Leaf	P. palmivora	Rego et al., 2022 [24]
113	Putative 21 kDa Trypsin Inhibitor [x4]	0	48 hai	Susceptible	LC-MS/MS	Leaf	P. palmivora	Rego et al., 2022 [24]
114	PREDICTED: oxygen-enhancing protein 2-1, chloroplastic	0	48 hai	Susceptible	LC-MS/MS	Leaf	P. palmivora	Rego et al., 2022 [24]
115	23 kDa jasmonate-induced protein-like	0	48 hai	Susceptible	LC-MS/MS	Leaf	P. palmivora	Rego et al., 2022 [24]
116	Chlorophyll a-b binding protein of LHCII type 1 [X2]	0	48 hai	Susceptible	LC-MS/MS	Leaf	P. palmivora	Rego et al., 2022 [24]
117	Photosystem II subunit O-2 [x2]	0	48 hai	Susceptible	LC-MS/MS	Leaf	P. palmivora	Rego et al., 2022 [24]
118	Glyceraldehyde 3-phosphate dehydrogenase A, cloroplastic [x2]	0	48 hai	Susceptible	LC-MS/MS	Leaf	P. palmivora	Rego et al., 2022 [24]
119	Glyceraldehyde 3-phosphate dehydrogenase C2 isoform 1	0	48 hai	Susceptible	LC-MS/MS	Leaf	P. palmivora	Rego et al., 2022 [24]
120	Frutose-bisfosfato-aldolase 3	0	48 hai	Susceptible	LC-MS/MS	Leaf	P. palmivora	Rego et al., 2022 [24]
121	Phosphoribulokinase,cloroplasmático	0	48 hai	Susceptible	LC-MS/MS	Leaf	P. palmivora	Rego et al., 2022 [24]
122	Phosphoribulokinase, chloroplastic	0	48 hai	Susceptible	LC-MS/MS	Leaf	P. palmivora	Rego et al., 2022 [24]
123	Glycerate dehydrogenase	0	48 hai	Susceptible	LC-MS/MS	Leaf	P. palmivora	Rego et al., 2022 [24]
124	RuBisCO 1 isoform 1	0	48 hai	Susceptible	LC-MS/MS	Leaf	P. palmivora	Rego et al., 2022 [24]
125	RuBisCO activase 2 isoform X2 [x2]	0	48 hai	Susceptible	LC-MS/MS	Leaf	P. palmivora	Rego et al., 2022 [24]
126	Glyceraldehyde-3-phosphate dehydrogenase B subunit	0	48 hai	Susceptible	LC-MS/MS	Leaf	P. palmivora	Rego et al., 2022 [24]
127	RuBisCO activase 2, chloroplastic	0	48 hai	Susceptible	LC-MS/MS	Leaf	P. palmivora	Rego et al., 2022 [24]
128	Putative alcohol dehydrogenase	0	48 hai	Susceptible	LC-MS/MS	Leaf	P. palmivora	Rego et al., 2022 [24]
129	Glyceraldehyde-3-phosphate dehydrogenase, Chloroplast	0	48 hai	Susceptible	LC-MS/MS	Leaf	P. palmivora	Rego et al., 2022 [24]
130	RuBisCO	0	48 hai	Susceptible	LC-MS/MS	Leaf	P. palmivora	Rego et al., 2022 [24]
131	Cc-nbs-lrr resistance protein, putative	0	48 hai	Susceptible	LC-MS/MS	Leaf	P. palmivora	Rego et al., 2022 [24]
132	ATP synthase alpha subunit	0	48 hai	Susceptible	LC-MS/MS	Leaf	P. palmivora	Rego et al., 2022 [24]
133	Transketolase [x4]	0	48 hai	Susceptible	LC-MS/MS	Leaf	P. palmivora	Rego et al., 2022 [24]
134	Lipoxygenase isoform 1	0	48 hai	Susceptible	LC-MS/MS	Leaf	P. palmivora	Rego et al., 2022 [24]
135	HSP93-III	0	48 hai	Susceptible	LC-MS/MS	Leaf	P. palmivora	Rego et al., 2022 [24]
136	Armadillo repeat-containing kinesin-like protein 2	0	48 hai	Susceptible	LC-MS/MS	Leaf	P. palmivora	Rego et al., 2022 [24]
137	Glycine dehydrogenase (decarboxylating) mitochondrial	0	48 hai	Susceptible	LC-MS/MS	Leaf	P. palmivora	Rego et al., 2022 [24]
138	Carbonic anhydrase 1 isoform 2	0	48 hai	Susceptible	LC-MS/MS	Leaf	P. palmivora	Rego et al., 2022 [24]
139	Photosystem I reaction center subunit II, chloroplastic	0	48 hai	Susceptible	LC-MS/MS	Leaf	P. palmivora	Rego et al., 2022 [24]
Table S2. Differentially accumulated proteins in Theobroma cacao inoculated with Phytophthora palmivora
Interactions of Different Species of Phytophthora with Cacao Induce Genetic, Biochemical, and Morphological
Plant Alterations
Angra Paula Bomfim Rêgo, Irma Yuliana Mora-Ocampo and Ronan Xavier Corrêa
